# Supplementary material for: Bis(2-amino­benzonitrile)tetra­aqua­cobalt(II) dichloride
Source: Acta Crystallogr Sect E Struct Rep Online. 2009 Nov 28;65(Pt 12):m1688. doi: 10.1107/S1600536809050272 (PMC2971755; doi:10.1107/S1600536809050272)
Supplement: Supplementary file 1 [file e-65-m1688-sup1.cif]

##############################################################################
###                                                                        ###
###        Electronic paper (Acta Crystallographica Section E)             ###
###                                                                        ###
##############################################################################
#                                                                            #
# This CIF contains the data in a paper accepted for publication in Acta     #
# Crystallographica Section E. It conforms to the requirements of Notes      #
# for Authors for Section E, and has been peer reviewed under the auspices   #
# of the IUCr Commission on Journals.                                        #
#                                                                            #
# Full details of the Crystallographic Information File format               #
# are given in the paper "The Crystallographic Information File (CIF):       #
# a New Standard Archive File for Crystallography" by S. R. Hall, F. H.      #
# Allen and I. D. Brown [Acta Cryst. (1991), A47, 655-685].                  #
#                                                                            #
# The current version of the core CIF dictionary is obtainable from          #
# ftp://ftp.iucr.org/pub/cif_core.dic. The current version number is 2.4.    #
#                                                                            #
# Software is freely available for graphical display of the structure(s) in  #
# this CIF.  For information consult the CIF home page http://www.iucr.org/  #
# cif/home.html                                                              #
#                                                                            #
# This file may be used for bona fide research purposes within the           #
# scientific community so long as proper attribution is given to the journal # 
# article from which it was obtained.                                        #
#                                                                            #
##############################################################################
                                             
data_I
_audit_creation_method     SHELXL-97
_chemical_name_systematic
;
Bis(2-aminobenzonitrile)tetraaquacobalt(II) dichloride
;
_chemical_name_common     ?
_chemical_formula_moiety     'C14 H20 Co N4 O4 2+, 2(Cl -)'
_chemical_formula_sum     'C14 H20 Cl2 Co N4 O4'
_chemical_formula_iupac     '[Co (C7 H6 N2)2 (H2 O)4] Cl2'
_chemical_formula_weight     438.17
_chemical_melting_point     ?
_symmetry_cell_setting     monoclinic
_symmetry_space_group_name_H-M     'P 21/n'
_symmetry_space_group_name_Hall     '-P 2yn'
loop_
    _symmetry_equiv_pos_as_xyz
    'x, y, z'
    '-x+1/2, y+1/2, -z+1/2'
    '-x, -y, -z'
    'x-1/2, -y-1/2, z-1/2'
_cell_length_a     12.492(3)
_cell_length_b     6.5864(13)
_cell_length_c     12.608(3)
_cell_angle_alpha     90.00
_cell_angle_beta     109.24(3)
_cell_angle_gamma     90.00
_cell_volume     979.4(3)
_cell_formula_units_Z     2
_cell_measurement_reflns_used     1872
_cell_measurement_theta_min     3.42
_cell_measurement_theta_max     27.46
_cell_measurement_temperature     298(2)
_exptl_crystal_description     'block'
_exptl_crystal_colour     'red'
_exptl_crystal_size_max     0.35
_exptl_crystal_size_mid     0.30
_exptl_crystal_size_min     0.15
_exptl_crystal_density_diffrn     1.486
_exptl_crystal_density_meas     ?
_exptl_crystal_density_method     'not measured'
_exptl_crystal_F_000     450
_exptl_absorpt_coefficient_mu     1.174
_exptl_absorpt_correction_type     'multi-scan'
_exptl_absorpt_process_details     '(CrystalClear; Rigaku, 2005)'
_exptl_absorpt_correction_T_min     0.732
_exptl_absorpt_correction_T_max     0.871
_exptl_special_details
;
;
_diffrn_ambient_temperature     298(2)
_diffrn_radiation_type     MoK\a
_diffrn_radiation_wavelength     0.71073
_diffrn_radiation_source     'fine-focus sealed tube'
_diffrn_radiation_monochromator     graphite
_diffrn_measurement_device_type     'Rigaku Mercury2 diffractometer'
_diffrn_measurement_method     '\w scan'
_diffrn_detector_area_resol_mean     13.6612
_diffrn_reflns_number     9255
_diffrn_reflns_av_R_equivalents     0.0377
_diffrn_reflns_av_sigmaI/netI     0.0337
_diffrn_reflns_theta_min     3.42
_diffrn_reflns_theta_max     27.46
_diffrn_reflns_theta_full     27.46
_diffrn_measured_fraction_theta_max     0.988
_diffrn_measured_fraction_theta_full     0.988
_diffrn_reflns_limit_h_min     -16
_diffrn_reflns_limit_h_max     16
_diffrn_reflns_limit_k_min     -8
_diffrn_reflns_limit_k_max     8
_diffrn_reflns_limit_l_min     -16
_diffrn_reflns_limit_l_max     16
_diffrn_standards_number     0
_diffrn_standards_interval_count     0
_diffrn_standards_interval_time     0
_diffrn_standards_decay_%     ?
_refine_special_details
;
Refinement of <i>F</i>^2^ against ALL reflections. The weighted <i>R</i>-factor
<i>wR</i> and goodness of fit <i>S</i> are based on <i>F</i>^2^, conventional
<i>R</i>-factors <i>R</i> are based on <i>F</i>, with <i>F</i> set to zero for
negative <i>F</i>^2^. The threshold expression of <i>F</i>^2^ >
\s(<i>F</i>^2^) is used only for calculating <i>R</i>-factors(gt) <i>etc</i>.
and is not relevant to the choice of reflections for refinement.
<i>R</i>-factors based on <i>F</i>^2^ are statistically about twice as large
as those based on <i>F</i>, and <i>R</i>- factors based on ALL data will be
even larger.
;
_reflns_number_total     2227
_reflns_number_gt     1872
_reflns_threshold_expression     I>2sigma(I)
_refine_ls_structure_factor_coef     Fsqd
_refine_ls_matrix_type     full
_refine_ls_R_factor_all     0.0436
_refine_ls_R_factor_gt     0.0337
_refine_ls_wR_factor_gt     0.0679
_refine_ls_wR_factor_ref     0.0717
_refine_ls_goodness_of_fit_ref     1.131
_refine_ls_restrained_S_all     1.138
_refine_ls_number_reflns     2227
_refine_ls_number_parameters     115
_refine_ls_number_restraints     4
_refine_ls_hydrogen_treatment     constr
_refine_ls_weighting_scheme     calc
_refine_ls_weighting_details
         'calc w=1/[\s^2^(Fo^2^)+(0.0216P)^2^+0.2674P] where P=(Fo^2^+2Fc^2^)/3'
_atom_sites_solution_hydrogens     geom
_atom_sites_solution_primary     direct
_atom_sites_solution_secondary     difmap
_refine_ls_shift/su_max     0.000
_refine_ls_shift/su_mean     0.000
_refine_diff_density_max     0.302
_refine_diff_density_min     -0.348
_refine_ls_extinction_method     none
_refine_ls_extinction_coef     ?
loop_
    _atom_type_symbol
    _atom_type_description
    _atom_type_scat_dispersion_real
    _atom_type_scat_dispersion_imag
    _atom_type_scat_source
    'C' 'C' 0.0033 0.0016
                         'International Tables Vol C Tables 4.2.6.8 and 6.1.1.4'
    'H' 'H' 0.0000 0.0000
                         'International Tables Vol C Tables 4.2.6.8 and 6.1.1.4'
    'N' 'N' 0.0061 0.0033
                         'International Tables Vol C Tables 4.2.6.8 and 6.1.1.4'
    'O' 'O' 0.0106 0.0060
                         'International Tables Vol C Tables 4.2.6.8 and 6.1.1.4'
    'Cl' 'Cl' 0.1484 0.1585
                         'International Tables Vol C Tables 4.2.6.8 and 6.1.1.4'
    'Co' 'Co' 0.3494 0.9721
                         'International Tables Vol C Tables 4.2.6.8 and 6.1.1.4'
_computing_data_collection     'CrystalClear (Rigaku, 2005)'
_computing_cell_refinement     'CrystalClear (Rigaku, 2005)'
_computing_data_reduction     'CrystalClear (Rigaku, 2005)'
_computing_structure_solution     'SHELXTL (Sheldrick, 2008)'
_computing_structure_refinement     'SHELXTL (Sheldrick, 2008)'
_computing_molecular_graphics     'SHELXTL (Sheldrick, 2008)'
_computing_publication_material     'SHELXTL (Sheldrick, 2008)'
loop_
    _atom_site_type_symbol
    _atom_site_label
    _atom_site_fract_x
    _atom_site_fract_y
    _atom_site_fract_z
    _atom_site_U_iso_or_equiv
    _atom_site_adp_type
    _atom_site_calc_flag
    _atom_site_refinement_flags
    _atom_site_occupancy
    _atom_site_disorder_assembly
    _atom_site_disorder_group
    Co Co1 0.0000 0.0000 0.5000 0.02435(11) Uani d S 1 . .
    Cl Cl1 0.62659(4) 0.99536(7) 0.26701(4) 0.04265(15) Uani d . 1 . .
    O O1W -0.10877(11) 0.0642(2) 0.33800(10) 0.0348(3) Uani d D 1 . .
    H H1WA -0.1770 0.0308 0.3213 0.052 Uiso d RD 1 . .
    H H1WB -0.1014 0.1829 0.3137 0.052 Uiso d RD 1 . .
    N N2 0.26587(14) 0.6024(3) 0.55539(14) 0.0406(4) Uani d . 1 . .
    H H2A 0.2560 0.4991 0.5944 0.061 Uiso d R 1 . .
    H H2B 0.2997 0.7116 0.5990 0.061 Uiso d R 1 . .
    O O2W 0.03539(12) -0.2770(2) 0.44423(12) 0.0469(4) Uani d D 1 . .
    H H2WA 0.1036 -0.3409 0.4710 0.070 Uiso d RD 1 . .
    H H2WB -0.0087 -0.3427 0.3854 0.070 Uiso d RD 1 . .
    C C7 0.33808(16) 0.3068(3) 0.33515(15) 0.0366(4) Uani d . 1 . .
    H H7 0.3225 0.1808 0.3001 0.044 Uiso calc R 1 . .
    C C2 0.28925(14) 0.3621(3) 0.41754(14) 0.0281(4) Uani d . 1 . .
    C C3 0.31432(14) 0.5491(3) 0.47396(15) 0.0292(4) Uani d . 1 . .
    N N1 0.14159(13) 0.1374(2) 0.46523(13) 0.0365(4) Uani d . 1 . .
    C C5 0.43102(16) 0.6305(4) 0.35985(18) 0.0451(5) Uani d . 1 . .
    H H5 0.4774 0.7220 0.3393 0.054 Uiso calc R 1 . .
    C C4 0.38513(16) 0.6849(3) 0.44191(17) 0.0389(5) Uani d . 1 . .
    H H4 0.4012 0.8116 0.4760 0.047 Uiso calc R 1 . .
    C C1 0.20887(15) 0.2307(3) 0.44319(15) 0.0297(4) Uani d . 1 . .
    C C6 0.40921(17) 0.4417(4) 0.30739(17) 0.0436(5) Uani d . 1 . .
    H H6 0.4424 0.4067 0.2539 0.052 Uiso calc R 1 . .
loop_
    _atom_site_aniso_label
    _atom_site_aniso_U_11
    _atom_site_aniso_U_22
    _atom_site_aniso_U_33
    _atom_site_aniso_U_12
    _atom_site_aniso_U_13
    _atom_site_aniso_U_23
    Co1 0.02442(18) 0.02295(18) 0.02613(18) -0.00363(13) 0.00896(14)
                                                                    -0.00016(13)
    Cl1 0.0385(3) 0.0368(3) 0.0443(3) -0.0048(2) 0.0024(2) -0.0060(2)
    O1W 0.0330(7) 0.0356(7) 0.0326(7) -0.0032(6) 0.0067(6) 0.0048(6)
    N2 0.0416(9) 0.0438(10) 0.0384(9) -0.0046(8) 0.0157(8) -0.0119(8)
    O2W 0.0411(8) 0.0367(8) 0.0517(9) 0.0072(6) 0.0001(7) -0.0150(7)
    C7 0.0305(10) 0.0490(12) 0.0309(10) 0.0002(9) 0.0110(8) -0.0040(9)
    C2 0.0214(8) 0.0363(10) 0.0270(9) -0.0044(8) 0.0084(7) 0.0020(8)
    C3 0.0222(9) 0.0344(10) 0.0284(9) 0.0000(7) 0.0049(7) 0.0017(7)
    N1 0.0336(8) 0.0413(9) 0.0365(9) -0.0094(8) 0.0139(7) 0.0002(7)
    C5 0.0287(10) 0.0601(14) 0.0461(12) -0.0085(10) 0.0117(9) 0.0209(11)
    C4 0.0295(10) 0.0354(10) 0.0467(12) -0.0068(8) 0.0058(9) 0.0047(9)
    C1 0.0286(9) 0.0333(10) 0.0270(9) -0.0031(8) 0.0089(8) -0.0022(7)
    C6 0.0325(10) 0.0703(15) 0.0325(11) 0.0001(10) 0.0167(9) 0.0073(10)
_geom_special_details
;
All e.s.d.'s (except the e.s.d. in the dihedral angle between two l.s. planes)
are estimated using the full covariance matrix. The cell e.s.d.'s are taken
into account individually in the estimation of e.s.d.'s in distances, angles
and torsion angles; correlations between e.s.d.'s in cell parameters are only
used when they are defined by crystal symmetry. An approximate (isotropic)
treatment of cell e.s.d.'s is used for estimating e.s.d.'s involving l.s.
planes.
;
loop_
    _geom_bond_atom_site_label_1
    _geom_bond_atom_site_label_2
    _geom_bond_site_symmetry_2
    _geom_bond_distance
    _geom_bond_publ_flag
    Co1 O1W . 2.0899(14) y
    Co1 O1W 3_556 2.0899(14) ?
    Co1 O2W . 2.0550(13) y
    Co1 O2W 3_556 2.0550(13) ?
    Co1 N1 . 2.1566(15) y
    Co1 N1 3_556 2.1566(15) ?
    O1W H1WA . 0.8377 ?
    O1W H1WB . 0.8551 ?
    N2 C3 . 1.398(2) ?
    N2 H2A . 0.8715 ?
    N2 H2B . 0.9196 ?
    O2W H2WA . 0.9097 ?
    O2W H2WB . 0.8784 ?
    C7 C6 . 1.381(3) ?
    C7 C2 . 1.415(2) ?
    C7 H7 . 0.9300 ?
    C2 C3 . 1.405(3) ?
    C2 C1 . 1.441(2) ?
    C3 C4 . 1.408(3) ?
    N1 C1 . 1.147(2) ?
    C5 C4 . 1.385(3) ?
    C5 C6 . 1.392(3) ?
    C5 H5 . 0.9300 ?
    C4 H4 . 0.9300 ?
    C6 H6 . 0.9300 ?
loop_
    _geom_angle_atom_site_label_1
    _geom_angle_atom_site_label_2
    _geom_angle_atom_site_label_3
    _geom_angle_site_symmetry_1
    _geom_angle_site_symmetry_3
    _geom_angle
    _geom_angle_publ_flag
    O2W Co1 O2W . 3_556 180.00(8) ?
    O2W Co1 O1W . . 89.38(5) ?
    O2W Co1 O1W 3_556 . 90.62(5) ?
    O2W Co1 O1W . 3_556 90.62(5) ?
    O2W Co1 O1W 3_556 3_556 89.38(5) ?
    O1W Co1 O1W . 3_556 180.00(5) ?
    O2W Co1 N1 . . 91.13(6) ?
    O2W Co1 N1 3_556 . 88.87(6) ?
    O1W Co1 N1 . . 91.66(6) ?
    O1W Co1 N1 3_556 . 88.34(6) ?
    O2W Co1 N1 . 3_556 88.87(6) ?
    O2W Co1 N1 3_556 3_556 91.13(6) ?
    O1W Co1 N1 . 3_556 88.34(6) ?
    O1W Co1 N1 3_556 3_556 91.66(6) ?
    N1 Co1 N1 . 3_556 180.0 ?
    Co1 O1W H1WA . . 118.2 ?
    Co1 O1W H1WB . . 115.0 ?
    H1WA O1W H1WB . . 111.8 ?
    C3 N2 H2A . . 113.3 ?
    C3 N2 H2B . . 114.3 ?
    H2A N2 H2B . . 113.3 ?
    Co1 O2W H2WA . . 124.4 ?
    Co1 O2W H2WB . . 125.5 ?
    H2WA O2W H2WB . . 109.6 ?
    C6 C7 C2 . . 119.31(19) ?
    C6 C7 H7 . . 120.3 ?
    C2 C7 H7 . . 120.3 ?
    C3 C2 C7 . . 121.28(16) ?
    C3 C2 C1 . . 117.92(15) ?
    C7 C2 C1 . . 120.75(17) ?
    N2 C3 C2 . . 120.91(16) ?
    N2 C3 C4 . . 121.11(17) ?
    C2 C3 C4 . . 117.90(17) ?
    C1 N1 Co1 . . 171.82(16) ?
    C4 C5 C6 . . 121.43(18) ?
    C4 C5 H5 . . 119.3 ?
    C6 C5 H5 . . 119.3 ?
    C5 C4 C3 . . 120.27(19) ?
    C5 C4 H4 . . 119.9 ?
    C3 C4 H4 . . 119.9 ?
    N1 C1 C2 . . 175.48(19) ?
    C7 C6 C5 . . 119.73(18) ?
    C7 C6 H6 . . 120.1 ?
    C5 C6 H6 . . 120.1 ?
loop_
    _geom_hbond_atom_site_label_D
    _geom_hbond_atom_site_label_H
    _geom_hbond_atom_site_label_A
    _geom_hbond_site_symmetry_A
    _geom_hbond_distance_DH
    _geom_hbond_distance_HA
    _geom_hbond_distance_DA
    _geom_hbond_angle_DHA
    O1W H1WA Cl1 1_445 0.84 2.33 3.1600(16) 170.3
    O1W H1WB Cl1 2_545 0.86 2.27 3.1099(15) 166.7
    O2W H2WA N2 1_545 0.91 1.99 2.868(2) 161.8
    O2W H2WB Cl1 2_535 0.88 2.27 3.1438(17) 178.2
    N2 H2B Cl1 3_676 0.92 2.53 3.4433(18) 172.2
data_global
_journal_date_recd_electronic     2009-11-07
_journal_date_accepted     2009-11-23
_journal_name_full     'Acta Crystallographica, Section E'
_journal_year     2009
_journal_volume     65
_journal_issue     12
_journal_page_first     m1688
_journal_page_last     m1688
_journal_paper_category     QM
_journal_coeditor_code     XU2671
_publ_contact_author_name     'Dr Guo-Xi Wang'
_publ_contact_author_address
;
Department of  Chemical & Environmental Engineering, Anyang Institute of
Technology, Anyang,455000, People's Republic of China
;
_publ_contact_author_email     'aywgx@yahoo.com.cn'
_publ_contact_author_fax     '863723369565'
_publ_contact_author_phone     '863723369565'
_publ_section_title
;
Bis(2-aminobenzonitrile)tetraaquacobalt(II) dichloride
;
loop_
    _publ_author_name
    _publ_author_footnote
    _publ_author_address
    'Ru, Zong-Ling' .
;
Department of Chemical & Environmental Engineering,
Anyang Institute of Technology,
Anyang 455000,
People's Republic of China
;
    'Wang, Guo-Xi' .
;
Department of Chemical & Environmental Engineering,
Anyang Institute of Technology,
Anyang 455000,
People's Republic of China
;
