# Supplementary material for: Bis(2-amino­benzonitrile)tetra­aqua­cobalt(II) dichloride
Source: Acta Crystallogr Sect E Struct Rep Online. 2009 Nov 28;65(Pt 12):m1688. doi: 10.1107/S1600536809050272 (PMC2971755; doi:10.1107/S1600536809050272)
Supplement: Supplementary file 2 [file e-65-m1688-Isup2.hkl]

# 
# h,k,l, Fc-squared, Fo-squared, sigma(Fo-squared) and status flag 
# 
data_I
_shelx_title ' 1 in P2(1)/n' 
_shelx_refln_list_code          4 
_shelx_F_calc_maximum      154.90 
_exptl_crystal_F_000       450.00 
_reflns_d_resolution_high  0.7707 
 
loop_ 
 _symmetry_equiv_pos_as_xyz 
 'x, y, z' 
 '-x+1/2, y+1/2, -z+1/2' 
 '-x, -y, -z' 
 'x-1/2, -y-1/2, z-1/2' 
 
_cell_length_a    12.4921 
_cell_length_b     6.5864 
_cell_length_c    12.6083 
_cell_angle_alpha  90.000 
_cell_angle_beta  109.244 
_cell_angle_gamma  90.000 
 
_shelx_F_squared_multiplier     1.000 
 
loop_ 
 _refln_index_h 
 _refln_index_k 
 _refln_index_l 
 _refln_F_squared_calc 
 _refln_F_squared_meas 
 _refln_F_squared_sigma 
 _refln_observed_status 
   2   0   0      326.49      335.61      3.22 o 
   4   0   0     1031.39     1202.04    145.42 o 
   6   0   0      528.83      554.37     11.77 o 
   8   0   0     2679.34     2624.58     55.64 o 
  10   0   0      755.70      774.97     21.92 o 
  12   0   0       28.15       30.61      3.91 o 
  14   0   0      136.30      145.93     12.84 o 
   1   1   0     7593.63     7206.66     45.15 o 
   2   1   0       25.28       31.52      0.71 o 
   3   1   0      347.80      337.20      5.59 o 
   4   1   0      247.32      248.13     15.41 o 
   5   1   0     2707.74     2619.32     28.44 o 
   6   1   0       75.32       94.10      7.31 o 
   7   1   0       51.69       55.46      2.93 o 
   8   1   0      211.88      240.81      8.13 o 
   9   1   0      402.14      426.79     10.38 o 
  10   1   0        1.35        3.10      1.30 o 
  11   1   0     1057.04     1091.23     32.13 o 
  12   1   0       30.20       38.68      3.42 o 
  13   1   0      374.84      377.96     15.62 o 
  14   1   0       25.67       35.93      9.24 o 
  15   1   0        7.02        2.04      5.41 o 
   0   2   0     4648.64     4264.97    181.39 o 
   1   2   0      554.18      557.89     12.59 o 
   2   2   0      916.35      888.88     13.86 o 
   3   2   0       12.73       12.33      1.56 o 
   4   2   0      228.48      231.60      5.91 o 
   5   2   0       27.73       30.83      0.77 o 
   6   2   0      320.50      297.39      5.02 o 
   7   2   0       12.68       30.00      5.45 o 
   8   2   0     2343.79     2364.13     41.70 o 
   9   2   0      131.44      127.82      4.77 o 
  10   2   0      573.18      541.72     13.55 o 
  11   2   0       49.69       52.37      8.19 o 
  12   2   0      101.47      112.80      8.15 o 
  13   2   0       17.79       31.36      5.13 o 
  14   2   0       57.87       57.95      6.73 o 
   1   3   0        4.20       12.06      2.45 o 
   2   3   0       88.27       75.60      3.14 o 
   3   3   0     7097.67     7124.27     96.63 o 
   4   3   0        6.61        5.41      2.11 o 
   5   3   0     2419.94     2412.51     54.78 o 
   6   3   0      286.33      289.98      9.54 o 
   7   3   0       55.72       53.59      4.83 o 
   8   3   0      430.85      429.63     15.00 o 
   9   3   0       23.39       28.73      4.20 o 
  10   3   0       52.03       53.14      5.21 o 
  11   3   0     1088.28     1123.65     37.25 o 
  12   3   0       39.63       41.01      6.37 o 
  13   3   0      129.13      131.53      9.52 o 
  14   3   0        2.40       -0.05      2.62 o 
   0   4   0     2481.79     2404.32     58.19 o 
   1   4   0        9.80       11.38      1.12 o 
   2   4   0     1496.27     1488.41     18.93 o 
   3   4   0      900.30      896.94     10.48 o 
   4   4   0       64.99       67.59      2.76 o 
   5   4   0       58.68       54.93      6.44 o 
   6   4   0     1015.48      995.48     26.28 o 
   7   4   0      200.94      225.87     28.30 o 
   8   4   0      870.09      913.87     27.81 o 
   9   4   0        2.11        2.08      2.51 o 
  10   4   0      288.73      271.45     12.91 o 
  11   4   0      128.99      112.69      7.85 o 
  12   4   0        0.66        7.22      4.92 o 
  13   4   0        4.98        5.64      4.80 o 
   1   5   0        1.82        1.75      1.61 o 
   2   5   0      291.61      272.77      8.22 o 
   3   5   0      886.96      847.82     17.10 o 
   4   5   0      536.31      525.20     15.45 o 
   5   5   0      978.32      999.80     26.55 o 
   6   5   0      279.36      293.33     25.48 o 
   7   5   0      105.10      110.81      7.40 o 
   8   5   0       25.08       31.30      4.70 o 
   9   5   0       27.55       29.23      4.58 o 
  10   5   0       24.07       37.63      5.36 o 
  11   5   0      463.52      450.42     20.82 o 
  12   5   0        1.27        4.15      4.24 o 
   0   6   0      870.69      885.08     23.61 o 
   1   6   0        3.81        6.38      2.15 o 
   2   6   0      337.05      354.65     12.00 o 
   3   6   0       51.48       51.77      4.43 o 
   4   6   0       17.02       26.48      4.30 o 
   5   6   0        0.70       -1.22      2.56 o 
   6   6   0      363.29      349.23     13.90 o 
   7   6   0       45.52       52.46      7.27 o 
   8   6   0      607.00      606.89     23.10 o 
   9   6   0        2.98       -2.11      3.32 o 
  10   6   0       71.80       80.95      7.71 o 
   1   7   0       38.59       42.48      3.52 o 
   2   7   0       12.99       17.71      3.45 o 
   3   7   0      758.73      779.48     26.20 o 
   4   7   0        4.30        5.42      2.80 o 
   5   7   0      484.21      503.74     20.08 o 
   6   7   0        0.02        2.80      2.99 o 
   7   7   0       22.91       26.75      4.82 o 
   8   7   0        1.58        6.74      5.02 o 
   1   8   0        1.00        0.92      3.98 o 
   2   8   0       72.91      102.30     17.12 o 
   3   8   0       13.80       17.87      5.43 o 
   4   8   0       71.07       73.85      8.70 o 
   5   8   0       67.66       68.88     11.41 o 
 -15   0   1        0.87        3.69      8.81 o 
 -13   0   1       21.15       19.25      3.61 o 
 -11   0   1      661.02      650.84     20.27 o 
  -9   0   1     1980.67     2073.72     48.48 o 
  -7   0   1      148.57      148.65      6.64 o 
  -5   0   1       10.52       18.29      1.76 o 
  -3   0   1     9888.12    10093.59    131.21 o 
   3   0   1     4339.88     4773.49    859.65 o 
   5   0   1     4384.39     4817.09    450.38 o 
   7   0   1     7120.45     7199.62    143.71 o 
   9   0   1       12.77       14.22      2.36 o 
  11   0   1       25.81       25.94      3.43 o 
  13   0   1      273.00      276.89     16.90 o 
 -15   1   1      163.45      156.79     13.39 o 
 -14   1   1      437.37      421.37     18.43 o 
 -13   1   1      118.39      122.45      6.30 o 
 -12   1   1      300.10      317.54     10.92 o 
 -11   1   1        4.60       14.98      4.97 o 
 -10   1   1       45.73       49.79      5.07 o 
  -9   1   1        0.34        3.77      3.25 o 
  -8   1   1     1491.30     1551.11     27.11 o 
  -7   1   1       14.15       18.02      1.75 o 
  -6   1   1     4436.79     4398.03     60.69 o 
  -5   1   1     2674.17     2800.00     32.16 o 
  -4   1   1       11.25       11.59      1.58 o 
  -3   1   1     1414.33     1465.70     15.00 o 
  -2   1   1       14.57       18.88      1.11 o 
  -1   1   1       46.61       50.56      1.77 o 
   0   1   1       22.58       37.25      1.82 o 
   1   1   1        4.67        9.37      0.36 o 
   2   1   1    18568.21    18614.84    238.21 o 
   3   1   1     1370.37     1419.30     18.15 o 
   4   1   1      100.21       86.03      2.98 o 
   5   1   1       76.72       86.68      2.02 o 
   6   1   1      248.01      265.13      6.15 o 
   7   1   1       23.04       27.54      2.36 o 
   8   1   1     1640.66     1715.17     29.88 o 
   9   1   1      153.08      164.97     13.23 o 
  10   1   1      638.07      638.35     27.42 o 
  11   1   1        2.74        5.19      2.68 o 
  12   1   1       43.24       44.51      4.84 o 
  13   1   1       28.49       26.81      4.44 o 
  14   1   1       18.86       23.63      5.82 o 
 -15   2   1        6.71        4.02      4.82 o 
 -14   2   1        1.60        5.57      3.52 o 
 -13   2   1       49.14       44.66      7.50 o 
 -12   2   1       51.85       57.07      6.43 o 
 -11   2   1     1110.17     1159.16     35.74 o 
 -10   2   1       24.07       23.53      2.58 o 
  -9   2   1     2016.43     1943.04     34.13 o 
  -8   2   1      154.91      156.18      4.55 o 
  -7   2   1      514.48      550.86     12.03 o 
  -6   2   1       16.62       12.83      1.03 o 
  -5   2   1      433.84      469.57     10.86 o 
  -4   2   1      639.65      677.97      7.68 o 
  -3   2   1     4838.45     4917.48     60.69 o 
  -2   2   1      516.25      489.52     13.04 o 
  -1   2   1     7510.88     7171.27     73.43 o 
   0   2   1       74.06       69.70      1.91 o 
   1   2   1     1178.24     1276.38     17.28 o 
   2   2   1      404.17      395.21      4.42 o 
   3   2   1        6.32        9.35      1.27 o 
   4   2   1        1.62       13.05      3.53 o 
   5   2   1     1431.68     1360.42     30.31 o 
   6   2   1       29.47       39.00      1.76 o 
   7   2   1     2485.68     2512.33     39.80 o 
   8   2   1       64.10       57.73      2.81 o 
   9   2   1       11.11       17.92      5.42 o 
  10   2   1        0.60       -0.10      2.40 o 
  11   2   1       41.85       55.62      9.95 o 
  12   2   1        7.87       14.41      9.35 o 
  13   2   1      516.39      566.74     23.94 o 
  14   2   1        6.98        8.92      4.46 o 
 -14   3   1      246.72      243.38     14.99 o 
 -13   3   1       23.13       27.10      5.36 o 
 -12   3   1       84.43       97.46      8.34 o 
 -11   3   1        2.35        3.50      2.95 o 
 -10   3   1       19.10       21.94      3.98 o 
  -9   3   1       20.52       27.20      3.68 o 
  -8   3   1      580.85      589.64     18.25 o 
  -7   3   1      222.29      247.31     30.72 o 
  -6   3   1     1789.13     1710.90     24.62 o 
  -5   3   1       82.85       86.19      3.38 o 
  -4   3   1     1073.38     1011.23     13.25 o 
  -3   3   1      224.07      248.24      4.01 o 
  -2   3   1      686.47      688.47      9.97 o 
  -1   3   1       26.36       35.36      1.84 o 
   0   3   1     3762.59     3705.93     91.69 o 
   1   3   1     1101.52     1125.61     13.16 o 
   2   3   1     3962.53     3766.05     35.25 o 
   3   3   1      611.36      587.63      8.26 o 
   4   3   1     1420.35     1421.07     28.39 o 
   5   3   1       38.80       59.38     13.91 o 
   6   3   1       24.05       25.96      3.25 o 
   7   3   1       18.91       25.11      3.44 o 
   8   3   1      708.56      691.79     21.16 o 
   9   3   1      176.12      158.50      8.35 o 
  10   3   1     1040.85     1059.23     34.28 o 
  11   3   1        1.98        3.26      2.97 o 
  12   3   1       95.61      108.57      8.67 o 
  13   3   1        0.07        6.83      4.00 o 
 -13   4   1        2.82       -1.26      2.78 o 
 -12   4   1        1.13       -1.56      2.55 o 
 -11   4   1      243.28      242.26     12.65 o 
 -10   4   1        5.31        8.51      3.16 o 
  -9   4   1      885.16      902.33     28.77 o 
  -8   4   1       29.84       47.76     10.83 o 
  -7   4   1      155.30      151.12      7.60 o 
  -6   4   1       60.63       61.54      4.48 o 
  -5   4   1      451.35      435.99     14.49 o 
  -4   4   1       28.16       23.90      2.13 o 
  -3   4   1     3498.02     3297.70     51.70 o 
  -2   4   1      427.54      449.38     12.37 o 
  -1   4   1     3313.28     3394.04     44.75 o 
   0   4   1        2.10        3.80      1.96 o 
   1   4   1      198.66      203.41      5.59 o 
   2   4   1      104.12      114.74      2.44 o 
   3   4   1      221.19      196.23      9.86 o 
   4   4   1      199.02      198.00      7.80 o 
   5   4   1     2897.89     2918.00     66.68 o 
   6   4   1      262.16      271.01     10.44 o 
   7   4   1      195.07      200.34      9.63 o 
   8   4   1        4.03        5.86      3.99 o 
   9   4   1      142.99      144.67      8.78 o 
  10   4   1       14.26       18.15      4.32 o 
  11   4   1       18.40       27.62      5.00 o 
  12   4   1       10.53       12.72      7.10 o 
  13   4   1      301.04      313.76     17.94 o 
 -12   5   1       94.39       85.02      7.84 o 
 -11   5   1       28.53       37.53      5.87 o 
 -10   5   1        5.38        1.30      2.98 o 
  -9   5   1        0.16        6.39      3.36 o 
  -8   5   1      186.81      206.81     10.02 o 
  -7   5   1       30.36       29.11      3.87 o 
  -6   5   1     1062.48     1073.80     29.86 o 
  -5   5   1       50.85       48.75      6.45 o 
  -4   5   1     1343.99     1274.99     25.54 o 
  -3   5   1      139.70      134.05      3.62 o 
  -2   5   1      200.90      197.95      5.30 o 
  -1   5   1       76.80       76.79      2.73 o 
   0   5   1      435.75      422.42      8.15 o 
   1   5   1      105.90      107.78      3.82 o 
   2   5   1     1284.21     1289.65     25.79 o 
   3   5   1       55.17       55.07      2.99 o 
   4   5   1      549.18      547.35     16.36 o 
   5   5   1        0.16        0.23      2.01 o 
   6   5   1      104.07      102.28      6.72 o 
   7   5   1      114.03      114.66      7.96 o 
   8   5   1      185.10      192.38     10.47 o 
   9   5   1       59.19       70.65      7.20 o 
  10   5   1      608.63      600.81     24.39 o 
  11   5   1        2.77       10.66      7.54 o 
 -11   6   1      174.69      187.29     14.02 o 
 -10   6   1       12.11       14.62      4.32 o 
  -9   6   1      233.46      248.84     14.33 o 
  -8   6   1        0.91       -2.23      2.63 o 
  -7   6   1      126.26      128.14      7.94 o 
  -6   6   1       16.57       16.17      3.39 o 
  -5   6   1      122.50      108.87      6.59 o 
  -4   6   1      150.98      142.96      7.15 o 
  -3   6   1      864.13      858.91     27.96 o 
  -2   6   1       64.87       69.83      6.39 o 
  -1   6   1      345.64      342.67      8.02 o 
   0   6   1        0.25        0.09      1.11 o 
   1   6   1       16.38       16.39      2.80 o 
   2   6   1       23.64       22.38      3.24 o 
   3   6   1      111.18      113.52      6.70 o 
   4   6   1        2.82        5.19      2.86 o 
   5   6   1      567.54      572.03     19.53 o 
   6   6   1       71.67       81.89     10.59 o 
   7   6   1      361.82      387.71     16.33 o 
   8   6   1        0.25        1.98      3.04 o 
   9   6   1        3.65       11.75      4.36 o 
  10   6   1       35.46       35.26      5.80 o 
  -8   7   1      188.84      189.96     12.33 o 
  -7   7   1        0.19        3.35      3.18 o 
  -6   7   1      714.05      695.67     26.12 o 
  -5   7   1        2.70        4.25      2.97 o 
  -4   7   1       65.87      116.47     36.94 o 
  -3   7   1        6.64       10.17      3.80 o 
  -2   7   1        8.27       12.85      3.30 o 
  -1   7   1        1.74        2.07      2.42 o 
   0   7   1      322.06      318.51     10.59 o 
   1   7   1       26.93       33.30      6.66 o 
   2   7   1     1037.90     1053.28     32.42 o 
   3   7   1        0.15       -1.47      2.63 o 
   4   7   1      134.68      148.16      9.70 o 
   5   7   1       28.69       38.65      5.33 o 
   6   7   1       44.32       52.41      7.20 o 
   7   7   1        8.96       23.30      5.96 o 
   8   7   1      113.88      107.08     10.04 o 
  -5   8   1       14.75       16.67      5.20 o 
  -4   8   1        0.44       -2.11      3.66 o 
  -3   8   1      136.51      139.03     11.88 o 
  -2   8   1        4.20        0.75      3.13 o 
  -1   8   1      318.43      282.72     32.63 o 
   0   8   1        6.99       18.20      8.93 o 
   1   8   1       54.08       49.71      8.38 o 
   2   8   1        3.16        5.19      4.13 o 
   3   8   1        5.17       11.89      5.21 o 
   4   8   1        4.99        6.64      8.25 o 
 -14   0   2      201.05      181.89     20.07 o 
 -12   0   2      533.06      537.44     19.01 o 
 -10   0   2       36.62       42.65      4.04 o 
  -8   0   2      105.23      116.51      7.92 o 
  -6   0   2      968.41      938.52     22.98 o 
  -4   0   2    17544.20    14422.01   1062.24 o 
  -2   0   2     4050.25     4274.45     69.51 o 
   0   0   2     4972.74     4829.74     54.18 o 
   2   0   2     1763.71     1941.95    194.76 o 
   4   0   2     8399.71     9650.72    524.20 o 
   6   0   2     2524.92     2646.77     51.50 o 
   8   0   2      280.62      267.42      8.89 o 
  10   0   2      981.65     1016.15     28.83 o 
  12   0   2       73.91       80.03      8.27 o 
  14   0   2       53.07       45.25     15.36 o 
 -15   1   2      305.97      305.78     19.38 o 
 -14   1   2       15.09       17.75      5.55 o 
 -13   1   2       40.17       48.29      5.59 o 
 -12   1   2        3.42        4.39      2.14 o 
 -11   1   2       87.70       83.61      4.69 o 
 -10   1   2       39.50       53.73      6.53 o 
  -9   1   2      785.56      784.72     20.81 o 
  -8   1   2       62.77       65.54      3.73 o 
  -7   1   2     2008.15     1952.26     28.31 o 
  -6   1   2      248.16      251.85      4.78 o 
  -5   1   2     1136.41     1183.37     14.92 o 
  -4   1   2     1339.55     1399.10     27.85 o 
  -3   1   2     1085.83      969.03     13.87 o 
  -2   1   2      246.84      247.34      3.90 o 
  -1   1   2    13443.54    12916.77    140.53 o 
   0   1   2      666.36      684.65      7.88 o 
   1   1   2     1372.96     1437.15     11.26 o 
   2   1   2     9948.02    10516.84     94.89 o 
   3   1   2     3898.97     4229.18     45.10 o 
   4   1   2      384.77      406.78      5.15 o 
   5   1   2     1807.53     1846.88     22.20 o 
   6   1   2      465.91      491.73      7.78 o 
   7   1   2     2935.94     2796.10     91.92 o 
   8   1   2       96.94       94.67      3.88 o 
   9   1   2     1611.13     1634.70     77.64 o 
  10   1   2       11.50       41.33     19.53 o 
  11   1   2       45.37       52.39      5.09 o 
  12   1   2        2.22        4.76      4.94 o 
  13   1   2       17.06       19.46      5.57 o 
  14   1   2       17.19       18.56      5.41 o 
 -15   2   2       41.65       43.44      5.91 o 
 -14   2   2       84.99       83.62      8.02 o 
 -13   2   2       25.01       41.24      8.51 o 
 -12   2   2     1690.69     1696.02     52.10 o 
 -11   2   2       19.54       19.58      2.65 o 
 -10   2   2      282.28      276.89      6.98 o 
  -9   2   2      324.92      316.33      8.14 o 
  -8   2   2       75.01       85.72      3.02 o 
  -7   2   2       45.79       42.22      2.45 o 
  -6   2   2     3370.31     3417.41     53.85 o 
  -5   2   2        2.78        8.27      1.57 o 
  -4   2   2     8651.26     8748.38    103.78 o 
  -3   2   2      134.61      151.55      3.22 o 
  -2   2   2      671.90      617.08     15.28 o 
  -1   2   2     4251.78     4059.62     52.27 o 
   0   2   2     1438.36     1516.71     31.74 o 
   1   2   2      579.98      620.92      6.41 o 
   2   2   2      194.90      182.54      2.19 o 
   3   2   2     1322.63     1424.65     33.12 o 
   4   2   2     3862.13     3815.02     73.47 o 
   5   2   2      172.64      212.73      5.26 o 
   6   2   2      560.85      563.96      9.83 o 
   7   2   2       54.53       58.24      6.04 o 
   8   2   2        1.89        6.10      2.36 o 
   9   2   2       34.23       40.74      4.70 o 
  10   2   2      212.08      224.98     10.62 o 
  11   2   2       16.54       17.36      3.85 o 
  12   2   2      644.94      699.20     28.22 o 
  13   2   2        7.98        0.46      2.89 o 
  14   2   2       52.55       48.90      8.60 o 
 -14   3   2        9.40       11.52      4.21 o 
 -13   3   2       36.26       30.98      5.30 o 
 -12   3   2        2.55        4.93      3.35 o 
 -11   3   2      179.80      183.97     10.70 o 
 -10   3   2       12.99       22.90      3.89 o 
  -9   3   2      553.58      552.98     17.97 o 
  -8   3   2      289.86      279.99     10.59 o 
  -7   3   2     1085.64     1112.80     23.90 o 
  -6   3   2      186.58      192.13      4.69 o 
  -5   3   2      129.87      140.45      3.69 o 
  -4   3   2       15.61       19.96      1.80 o 
  -3   3   2      670.85      701.40     38.48 o 
  -2   3   2      890.37      930.93     12.08 o 
  -1   3   2     3123.84     2922.53     38.63 o 
   0   3   2      688.98      769.58     12.05 o 
   1   3   2     3172.50     3260.23     43.62 o 
   2   3   2      164.17      179.31      2.35 o 
   3   3   2      558.07      555.44     10.35 o 
   4   3   2       80.54       84.78      4.72 o 
   5   3   2      688.02      691.80     18.19 o 
   6   3   2       67.45       72.92      6.86 o 
   7   3   2     2043.82     2035.92     51.39 o 
   8   3   2       43.28       44.86      4.73 o 
   9   3   2      199.71      214.63     11.12 o 
  10   3   2        4.16        1.29      2.67 o 
  11   3   2       37.81       44.92      5.86 o 
  12   3   2       13.84       21.55      4.37 o 
  13   3   2       13.15       17.69      7.20 o 
 -13   4   2        5.37        7.01      3.71 o 
 -12   4   2      378.05      378.56     17.77 o 
 -11   4   2        0.01        4.14      3.74 o 
 -10   4   2      262.83      278.35     12.67 o 
  -9   4   2        2.14        3.64      2.57 o 
  -8   4   2        1.78       -1.15      2.06 o 
  -7   4   2       22.86       28.56      4.26 o 
  -6   4   2      212.85      207.79      6.03 o 
  -5   4   2      341.45      327.00      8.01 o 
  -4   4   2     2633.68     2556.37     35.30 o 
  -3   4   2       76.06       70.98      2.65 o 
  -2   4   2      775.52      688.30     10.53 o 
  -1   4   2       78.87       89.27      2.61 o 
   0   4   2        2.18        2.33      1.08 o 
   1   4   2       15.99       12.29      1.20 o 
   2   4   2     2495.68     2551.87     34.73 o 
   3   4   2       19.76       23.53      2.67 o 
   4   4   2     3280.17     3268.50     73.88 o 
   5   4   2      468.05      467.62     15.68 o 
   6   4   2      847.13      845.16     24.16 o 
   7   4   2        2.98        0.70      2.19 o 
   8   4   2      101.43      110.69      7.83 o 
   9   4   2      429.97      410.49     16.50 o 
  10   4   2      410.00      412.16     17.99 o 
  11   4   2        8.70       14.78      4.55 o 
  12   4   2      271.28      289.76     15.55 o 
 -12   5   2       29.84       44.13      5.77 o 
 -11   5   2       46.52       61.24     13.55 o 
 -10   5   2        3.75        2.87      2.92 o 
  -9   5   2     1178.26     1210.72     38.21 o 
  -8   5   2       72.98       65.23      5.94 o 
  -7   5   2      732.58      740.83     23.41 o 
  -6   5   2       47.74       56.84      4.65 o 
  -5   5   2       17.43       21.02      2.39 o 
  -4   5   2      271.62      258.30      9.10 o 
  -3   5   2       79.70       83.00      3.29 o 
  -2   5   2      110.50      112.46      3.52 o 
  -1   5   2     1792.09     1735.70     27.35 o 
   0   5   2        8.31       12.05      2.67 o 
   1   5   2      823.74      775.65     12.48 o 
   2   5   2        2.23       -0.88      1.15 o 
   3   5   2        7.72        9.89      2.63 o 
   4   5   2        2.31        7.01      2.56 o 
   5   5   2       29.18       34.10      6.27 o 
   6   5   2      154.86      155.73      8.88 o 
   7   5   2      586.87      595.68     21.51 o 
   8   5   2       94.95      101.24      7.99 o 
   9   5   2      244.08      269.17     14.52 o 
  10   5   2       60.98       63.44      7.10 o 
  11   5   2       40.94       36.06      6.23 o 
 -11   6   2       39.92       33.14      6.46 o 
 -10   6   2      161.37      156.27     11.38 o 
  -9   6   2      124.22      129.40      9.49 o 
  -8   6   2       38.16       41.48      4.98 o 
  -7   6   2        9.83        5.93      2.95 o 
  -6   6   2      476.15      475.31     17.18 o 
  -5   6   2        1.51        4.19      2.51 o 
  -4   6   2      381.12      384.15     12.42 o 
  -3   6   2       14.18       16.49      2.86 o 
  -2   6   2      443.09      410.18      9.68 o 
  -1   6   2      158.59      160.27      4.95 o 
   0   6   2        4.83        4.98      1.47 o 
   1   6   2        6.02       15.74      4.52 o 
   2   6   2      524.45      527.87     17.11 o 
   3   6   2        0.87        1.69      2.33 o 
   4   6   2      638.91      669.74     23.01 o 
   5   6   2       56.09       47.65      5.86 o 
   6   6   2        4.77        9.29      3.68 o 
   7   6   2       12.47       20.80      4.54 o 
   8   6   2       35.24       34.76      5.29 o 
   9   6   2       28.00       28.15      5.72 o 
  -9   7   2      121.97      119.31     12.09 o 
  -8   7   2        4.39        5.80      3.21 o 
  -7   7   2      396.15      381.61     16.65 o 
  -6   7   2       14.90       18.00      5.67 o 
  -5   7   2       29.31       30.24      4.90 o 
  -4   7   2        0.90        3.84      3.10 o 
  -3   7   2        1.36        0.47      2.16 o 
  -2   7   2      141.65      135.23     13.50 o 
  -1   7   2      818.54      792.98     24.94 o 
   0   7   2        5.36        7.21      2.15 o 
   1   7   2      681.45      697.39     22.54 o 
   2   7   2        2.83        4.11      2.63 o 
   3   7   2      126.33      129.00      8.02 o 
   4   7   2        0.79        6.92      5.00 o 
   5   7   2        0.82        2.72      2.94 o 
   6   7   2       21.68       28.93      5.02 o 
   7   7   2      350.25      351.78     18.15 o 
  -5   8   2       21.01       25.70      6.47 o 
  -4   8   2      329.91      334.94     19.72 o 
  -3   8   2        0.03       -0.41      2.76 o 
  -2   8   2        3.36        9.91      4.88 o 
  -1   8   2       23.92       22.03      8.81 o 
   0   8   2       28.78       32.66      6.97 o 
   1   8   2        2.82        1.45      3.37 o 
   2   8   2      257.85      245.97     16.10 o 
   3   8   2        1.76        0.89      3.45 o 
   4   8   2      281.73      279.27     23.75 o 
 -15   0   3      312.26      297.47     20.47 o 
 -13   0   3     1935.00     1896.80     58.65 o 
 -11   0   3      194.21      177.62     10.98 o 
  -9   0   3       24.69       32.94      5.66 o 
  -7   0   3     1518.84     1424.87     43.46 o 
  -5   0   3     5266.47     4920.72    104.91 o 
  -3   0   3      248.41      284.83     12.68 o 
  -1   0   3       90.73       88.46      2.64 o 
   1   0   3    23995.46    25150.71    667.03 o 
   3   0   3     7036.51     6927.41    110.15 o 
   5   0   3       19.77       26.19      3.45 o 
   7   0   3     1005.69      998.66     35.64 o 
   9   0   3      431.22      467.05     14.88 o 
  11   0   3      644.95      617.01     20.40 o 
  13   0   3        9.63        5.48      8.10 o 
 -15   1   3       31.85       38.54      5.87 o 
 -14   1   3      321.82      305.21     14.53 o 
 -13   1   3       78.50       75.91      5.42 o 
 -12   1   3      571.12      542.85     13.53 o 
 -11   1   3       43.36       50.28      4.83 o 
 -10   1   3      971.01     1011.77     39.63 o 
  -9   1   3        4.83       10.12      2.37 o 
  -8   1   3      174.87      190.64      5.11 o 
  -7   1   3       29.96       35.03      2.10 o 
  -6   1   3        7.39       10.47      2.01 o 
  -5   1   3      576.08      580.18     15.07 o 
  -4   1   3     4335.23     4119.39     92.60 o 
  -3   1   3      514.10      494.81     13.46 o 
  -2   1   3     9515.35     8987.02     88.59 o 
  -1   1   3       24.69       25.97      1.58 o 
   0   1   3      266.92      274.20      4.35 o 
   1   1   3       85.82      104.29      5.98 o 
   2   1   3      653.04      720.31     33.75 o 
   3   1   3      678.38      704.93     16.30 o 
   4   1   3     1107.65     1018.16     12.99 o 
   5   1   3      273.84      273.29      9.93 o 
   6   1   3     2906.51     2915.52     53.75 o 
   7   1   3      110.26      106.40      3.98 o 
   8   1   3      109.21      108.02      6.98 o 
   9   1   3       41.08       54.08      4.97 o 
  10   1   3       47.02       38.26      4.68 o 
  11   1   3       11.07       11.86      3.46 o 
  12   1   3      449.55      468.04     18.85 o 
  13   1   3       31.37       31.29      6.07 o 
 -15   2   3      353.63      358.80     18.61 o 
 -14   2   3       42.62       40.80      6.12 o 
 -13   2   3      391.80      398.91     38.97 o 
 -12   2   3       15.61       22.38      3.37 o 
 -11   2   3      182.19      170.68      6.78 o 
 -10   2   3        6.06       17.69      5.13 o 
  -9   2   3      370.89      388.37      8.82 o 
  -8   2   3        4.35        4.72      1.36 o 
  -7   2   3     2177.26     2112.89     32.31 o 
  -6   2   3       18.89       20.29      1.61 o 
  -5   2   3     2511.87     2377.68     31.84 o 
  -4   2   3      165.80      200.79      3.98 o 
  -3   2   3     1352.42     1331.29     16.08 o 
  -2   2   3     2816.04     2827.86     45.70 o 
  -1   2   3      571.89      559.01      8.58 o 
   0   2   3      320.36      309.50      5.94 o 
   1   2   3      838.29      726.64      8.59 o 
   2   2   3      113.55      137.43      2.48 o 
   3   2   3     3099.33     3089.31     37.53 o 
   4   2   3     1489.69     1557.37     20.31 o 
   5   2   3      544.66      571.72      9.83 o 
   6   2   3      155.40      160.53      4.47 o 
   7   2   3      204.64      214.75      5.67 o 
   8   2   3        1.20        4.04      2.63 o 
   9   2   3     1062.41     1119.49     34.21 o 
  10   2   3       27.93       26.21      4.44 o 
  11   2   3      120.64      136.71      9.94 o 
  12   2   3       14.67       20.19      4.86 o 
  13   2   3       41.66       44.66      7.08 o 
 -14   3   3        7.39       10.34      3.84 o 
 -13   3   3       20.26       15.54      4.17 o 
 -12   3   3      129.45      128.35      8.45 o 
 -11   3   3       13.68       18.86      3.84 o 
 -10   3   3     1561.18     1487.95     41.60 o 
  -9   3   3       40.30       44.91      2.39 o 
  -8   3   3      203.40      211.58      5.76 o 
  -7   3   3       18.13       19.20      1.90 o 
  -6   3   3      150.61      163.82      4.12 o 
  -5   3   3      296.14      304.61      6.10 o 
  -4   3   3     2351.36     2252.72     33.88 o 
  -3   3   3     1696.12     1744.57     25.30 o 
  -2   3   3     8458.76     8481.85    109.13 o 
  -1   3   3      239.27      238.34      4.90 o 
   0   3   3       18.64       22.81      1.74 o 
   1   3   3      158.37      196.10     10.01 o 
   2   3   3       54.09       70.77      2.02 o 
   3   3   3       56.96       65.56      2.23 o 
   4   3   3     2718.37     2827.23     61.45 o 
   5   3   3        4.08        9.08      2.90 o 
   6   3   3     1605.36     1575.93     40.16 o 
   7   3   3       63.98       74.70      9.79 o 
   8   3   3      545.43      534.90     19.34 o 
   9   3   3      245.16      252.37     11.91 o 
  10   3   3        0.85        4.25      3.21 o 
  11   3   3       31.57       32.41      5.73 o 
  12   3   3      198.50      203.33     13.31 o 
  13   3   3        0.90      -14.77     16.91 o 
 -14   4   3        0.03       -1.36      3.38 o 
 -13   4   3       95.96       99.96      9.26 o 
 -12   4   3        1.46        3.47      3.31 o 
 -11   4   3        5.52       15.86      5.21 o 
 -10   4   3       11.24       30.79     11.71 o 
  -9   4   3      154.02      150.50      8.03 o 
  -8   4   3       31.18       26.59      3.64 o 
  -7   4   3      915.71      936.20     19.91 o 
  -6   4   3      159.69      147.68      4.09 o 
  -5   4   3     1060.19     1042.34     31.85 o 
  -4   4   3       32.85       33.41      2.32 o 
  -3   4   3      216.21      204.53      4.81 o 
  -2   4   3        2.25        2.84      1.79 o 
  -1   4   3      124.91      121.57      3.75 o 
   0   4   3       63.53       71.16      3.88 o 
   1   4   3     2491.34     2450.83     39.64 o 
   2   4   3       70.55       78.96      8.65 o 
   3   4   3     1324.87     1407.34     61.00 o 
   4   4   3       19.67       24.99      4.91 o 
   5   4   3      267.76      273.25     10.76 o 
   6   4   3      320.46      327.35     12.89 o 
   7   4   3      125.32      127.29      8.31 o 
   8   4   3       22.19       20.68      4.37 o 
   9   4   3     1067.52     1116.82     41.62 o 
  10   4   3        0.88        1.39      3.11 o 
  11   4   3      212.21      230.54     14.68 o 
  12   4   3       14.85       15.49      4.99 o 
 -13   5   3        0.57        3.45      7.98 o 
 -12   5   3      177.05      181.74     11.58 o 
 -11   5   3       61.67       71.84      7.48 o 
 -10   5   3      489.27      514.42     20.67 o 
  -9   5   3       17.03       22.52      4.38 o 
  -8   5   3      490.94      479.50     17.67 o 
  -7   5   3      334.34      340.46     19.07 o 
  -6   5   3       58.97       84.36     13.39 o 
  -5   5   3      104.87      107.16      4.95 o 
  -4   5   3      916.46      903.12     28.44 o 
  -3   5   3       78.21       76.94      3.31 o 
  -2   5   3      860.97      867.55     15.74 o 
  -1   5   3       92.97       84.47      3.07 o 
   0   5   3      320.83      311.32      7.32 o 
   1   5   3        9.35        8.72      1.21 o 
   2   5   3       11.20       15.89      2.14 o 
   3   5   3        3.22       10.17      2.55 o 
   4   5   3      464.05      457.97     15.80 o 
   5   5   3       80.18       85.14      6.38 o 
   6   5   3      749.34      772.04     26.38 o 
   7   5   3        5.36       12.43      3.70 o 
   8   5   3       14.99       18.70      4.27 o 
   9   5   3       22.32       35.72      5.68 o 
  10   5   3       15.82       29.33      5.96 o 
 -11   6   3       11.96       11.81      4.49 o 
 -10   6   3       83.11       97.39      8.78 o 
  -9   6   3       56.92       68.18      6.35 o 
  -8   6   3       11.19       10.49      3.56 o 
  -7   6   3     1138.95     1135.85     35.59 o 
  -6   6   3        0.57        5.93      2.78 o 
  -5   6   3      494.49      502.23     21.96 o 
  -4   6   3       59.84       63.37      8.37 o 
  -3   6   3        7.17       12.63      1.96 o 
  -2   6   3       89.87       81.62      3.59 o 
  -1   6   3       76.14       76.81      3.63 o 
   0   6   3      206.06      196.22      8.25 o 
   1   6   3     1390.50     1405.97     30.96 o 
   2   6   3        0.08       -0.83      3.37 o 
   3   6   3      363.99      377.39     13.67 o 
   4   6   3        0.38       13.00      8.26 o 
   5   6   3        1.03        3.20      2.86 o 
   6   6   3        0.12        0.25      2.80 o 
   7   6   3       14.45       12.95      5.76 o 
   8   6   3       17.24       24.78      5.27 o 
   9   6   3      322.40      326.70     17.89 o 
  -9   7   3        4.68        9.89      6.19 o 
  -8   7   3       94.79       87.10      7.71 o 
  -7   7   3       45.90       53.25      6.15 o 
  -6   7   3        0.70        0.14      2.18 o 
  -5   7   3        8.56        9.23      4.18 o 
  -4   7   3       90.36       95.18      6.41 o 
  -3   7   3        2.64        0.13      1.64 o 
  -2   7   3      553.83      531.42     20.31 o 
  -1   7   3       11.89       15.40      2.62 o 
   0   7   3      290.47      289.45     11.74 o 
   1   7   3       51.24       44.91      4.56 o 
   2   7   3       68.72       74.48      7.53 o 
   3   7   3       11.56       14.05      3.87 o 
   4   7   3      190.19      186.05     11.13 o 
   5   7   3       15.28       22.49      4.66 o 
   6   7   3      415.80      428.25     19.84 o 
   7   7   3        2.33        2.93      3.39 o 
  -5   8   3       86.37       87.41      9.24 o 
  -4   8   3       20.63       20.72      5.62 o 
  -3   8   3        1.86       16.96     14.71 o 
  -2   8   3        1.27        0.36      4.88 o 
  -1   8   3       71.75       74.41     10.22 o 
   0   8   3        0.04        1.47      3.25 o 
   1   8   3      513.04      499.55     26.35 o 
   2   8   3        2.50        0.27      3.39 o 
   3   8   3       88.28       95.38     10.16 o 
 -16   0   4      289.79      252.59     33.70 o 
 -14   0   4        9.89       10.40      8.29 o 
 -12   0   4       71.72       73.46      6.24 o 
 -10   0   4      403.73      394.62     14.14 o 
  -8   0   4     2587.42     2521.28    115.88 o 
  -6   0   4      868.94      782.23     84.06 o 
  -4   0   4      189.82      214.62      8.40 o 
  -2   0   4      162.02      168.23      5.97 o 
   0   0   4     6257.50     6196.92    105.33 o 
   2   0   4     3845.02     3778.31     63.68 o 
   4   0   4      270.77      289.86      7.75 o 
   6   0   4     2799.78     2769.10     60.35 o 
   8   0   4     1731.12     1642.89     41.75 o 
  10   0   4       93.78       91.78      5.86 o 
  12   0   4       10.71        7.64      4.53 o 
 -15   1   4       20.03       17.07      4.51 o 
 -14   1   4      188.21      183.08      9.18 o 
 -13   1   4      342.66      358.24     12.37 o 
 -12   1   4       17.90       18.73      3.01 o 
 -11   1   4     1082.76     1137.58     42.36 o 
 -10   1   4       30.18       26.44      2.56 o 
  -9   1   4        5.69        5.18      1.51 o 
  -8   1   4        5.45        8.97      2.66 o 
  -7   1   4     2444.08     2372.81     58.48 o 
  -6   1   4      230.91      235.86      6.46 o 
  -5   1   4     6377.28     5843.68    139.94 o 
  -4   1   4        4.89        6.30      0.84 o 
  -3   1   4      826.91      769.12      9.58 o 
  -2   1   4     1015.21      983.57     12.10 o 
  -1   1   4     1508.38     1504.82     17.34 o 
   0   1   4      187.32      177.66      5.14 o 
   1   1   4     1783.85     1700.97     40.40 o 
   2   1   4     2651.62     2898.43     40.28 o 
   3   1   4     6306.33     6081.57    104.49 o 
   4   1   4     1290.88     1377.58     22.73 o 
   5   1   4     2359.98     2373.53     40.08 o 
   6   1   4        2.28       -0.76      1.32 o 
   7   1   4       95.61       95.20     10.13 o 
   8   1   4        1.40        7.10      4.22 o 
   9   1   4      140.29      145.96      7.97 o 
  10   1   4        0.53        3.71      2.64 o 
  11   1   4      480.77      473.76     18.95 o 
  12   1   4       14.59       19.89      5.05 o 
  13   1   4      159.74      150.51     20.07 o 
 -15   2   4       15.66       11.71      4.73 o 
 -14   2   4       58.33       56.70      6.88 o 
 -13   2   4       35.95       36.56      6.21 o 
 -12   2   4       40.88       52.32      7.94 o 
 -11   2   4       73.28       60.11      3.55 o 
 -10   2   4      576.38      576.24     12.86 o 
  -9   2   4       45.89       50.23      2.89 o 
  -8   2   4     3034.33     2944.03     47.87 o 
  -7   2   4      135.20      146.23      4.36 o 
  -6   2   4     3493.51     3600.76     52.66 o 
  -5   2   4       94.45      118.43      4.12 o 
  -4   2   4       56.46       77.09      2.55 o 
  -3   2   4        5.61        9.18      1.56 o 
  -2   2   4     1977.47     1980.38     26.94 o 
  -1   2   4      466.97      510.09      7.15 o 
   0   2   4     5385.14     5251.94     80.63 o 
   1   2   4      780.62      838.16     11.29 o 
   2   2   4      174.16      176.24      4.69 o 
   3   2   4       76.09       98.26      4.85 o 
   4   2   4      296.79      296.16      8.71 o 
   5   2   4     1180.90     1196.45     28.08 o 
   6   2   4      423.46      426.68      9.47 o 
   7   2   4       50.64       51.67      3.05 o 
   8   2   4      226.24      239.69     10.75 o 
   9   2   4       10.32       12.54      3.61 o 
  10   2   4       53.49       53.28      5.79 o 
  11   2   4      182.95      261.53     47.39 o 
  12   2   4       31.16       25.31      5.29 o 
  13   2   4       26.91        9.29     10.72 o 
 -15   3   4       69.57       58.03      7.95 o 
 -14   3   4        1.01        6.12      6.53 o 
 -13   3   4      397.63      381.80     16.92 o 
 -12   3   4        7.83        8.53      3.32 o 
 -11   3   4      194.80      214.22     10.50 o 
 -10   3   4      237.40      219.33      6.94 o 
  -9   3   4       13.29       13.35      1.88 o 
  -8   3   4        3.49        5.84      1.60 o 
  -7   3   4      199.18      196.17      5.40 o 
  -6   3   4        7.12       14.82      1.77 o 
  -5   3   4     2533.98     2446.11     36.78 o 
  -4   3   4       38.13       40.66      2.24 o 
  -3   3   4      936.18      843.66     12.90 o 
  -2   3   4       69.43       77.78      2.67 o 
  -1   3   4      132.67      148.55      3.93 o 
   0   3   4       97.72       91.47      4.11 o 
   1   3   4      573.56      606.28      9.04 o 
   2   3   4       21.58       20.15      1.80 o 
   3   3   4     3819.04     3649.27     43.27 o 
   4   3   4      309.51      317.89     10.27 o 
   5   3   4     1879.05     1837.16     45.76 o 
   6   3   4       19.71       26.90      4.03 o 
   7   3   4      127.81      130.39      7.66 o 
   8   3   4       46.99       54.30      5.66 o 
   9   3   4       21.11       26.60      4.57 o 
  10   3   4      183.37      184.06     11.66 o 
  11   3   4     1057.35     1044.52     39.72 o 
  12   3   4       24.96       16.05      5.81 o 
 -14   4   4      114.18      113.05      9.79 o 
 -13   4   4       24.02       18.24      6.08 o 
 -12   4   4        6.15        7.43      3.75 o 
 -11   4   4        5.50        3.82      4.23 o 
 -10   4   4      411.31      432.62     16.77 o 
  -9   4   4       82.23       80.56      5.92 o 
  -8   4   4      906.84      847.36     21.80 o 
  -7   4   4        0.22        9.09      5.09 o 
  -6   4   4        7.59       11.04      1.69 o 
  -5   4   4        7.25       13.05      3.46 o 
  -4   4   4       66.70       66.69      2.89 o 
  -3   4   4       11.92       14.22      1.65 o 
  -2   4   4     1430.23     1415.14     22.49 o 
  -1   4   4      110.03      113.65      6.57 o 
   0   4   4     2702.93     2726.31     46.04 o 
   1   4   4      317.85      317.85      6.33 o 
   2   4   4      316.78      312.94      6.88 o 
   3   4   4        0.71        2.75      2.55 o 
   4   4   4       38.55       40.03      4.07 o 
   5   4   4       10.73       11.04      3.11 o 
   6   4   4     1166.95     1187.56     35.45 o 
   7   4   4       45.49       56.08      7.80 o 
   8   4   4      345.84      370.87     17.22 o 
   9   4   4        0.28        1.56      2.82 o 
  10   4   4      139.03      138.04     10.44 o 
  11   4   4        5.87       13.52      5.78 o 
 -13   5   4      227.28      241.88     16.96 o 
 -12   5   4       13.42        9.60      4.26 o 
 -11   5   4      298.86      305.55     15.42 o 
 -10   5   4       64.56       72.79      6.54 o 
  -9   5   4      172.50      173.10      9.25 o 
  -8   5   4        9.64       15.17      4.28 o 
  -7   5   4        5.95        9.85      2.29 o 
  -6   5   4       20.03       27.19      3.06 o 
  -5   5   4     1400.36     1385.74     27.97 o 
  -4   5   4       36.60       39.66      4.60 o 
  -3   5   4     1422.00     1441.72     25.26 o 
  -2   5   4        4.63        3.04      1.28 o 
  -1   5   4       65.06       67.35      4.31 o 
   0   5   4      214.77      187.87      5.46 o 
   1   5   4       72.96       61.71      4.34 o 
   2   5   4       24.05       43.63      9.95 o 
   3   5   4      818.62      838.57     23.76 o 
   4   5   4        0.25        0.31      2.01 o 
   5   5   4      195.60      211.79     10.57 o 
   6   5   4        0.01       -1.52      2.82 o 
   7   5   4        9.83       17.57      4.24 o 
   8   5   4       31.64       31.55      5.07 o 
   9   5   4       32.17       41.11      5.97 o 
  10   5   4       18.55       21.84      5.81 o 
 -11   6   4        4.04       12.92      5.12 o 
 -10   6   4      333.06      323.70     16.44 o 
  -9   6   4       35.47       34.32      5.47 o 
  -8   6   4      337.61      344.68     15.19 o 
  -7   6   4        0.04        1.03      2.85 o 
  -6   6   4      188.93      181.19      8.93 o 
  -5   6   4       13.10       16.02      3.21 o 
  -4   6   4        9.06       31.04      8.34 o 
  -3   6   4      359.64      356.81      9.63 o 
  -2   6   4     1052.91     1058.76     21.06 o 
  -1   6   4       11.50       16.12      2.93 o 
   0   6   4      916.52      875.96     25.21 o 
   1   6   4      118.11      115.06      7.29 o 
   2   6   4       22.81       35.51      4.21 o 
   3   6   4       79.76       87.17      5.99 o 
   4   6   4        6.32       11.22      3.43 o 
   5   6   4       47.37       41.88      5.38 o 
   6   6   4      160.74      159.41      9.77 o 
   7   6   4        8.41        7.82      3.93 o 
   8   6   4      731.98      727.81     30.53 o 
  -9   7   4        2.97        6.74      4.52 o 
  -8   7   4        2.28        8.38      4.06 o 
  -7   7   4       73.24       84.34      6.90 o 
  -6   7   4        7.40        7.63      4.27 o 
  -5   7   4      350.34      343.17     14.42 o 
  -4   7   4        0.02        5.44      2.62 o 
  -3   7   4      174.14      166.23      7.22 o 
  -2   7   4       42.01       32.19      4.57 o 
  -1   7   4       74.62       58.15      4.22 o 
   0   7   4      103.59       94.56      8.80 o 
   1   7   4       35.04       35.06      4.80 o 
   2   7   4       27.86       22.82      4.30 o 
   3   7   4      581.19      589.75     22.36 o 
   4   7   4        1.35        4.11      3.15 o 
   5   7   4      107.29      122.25      9.65 o 
   6   7   4        1.08       -1.52      2.99 o 
  -4   8   4        1.81        2.05      4.53 o 
  -3   8   4        0.47       25.01     11.67 o 
  -2   8   4      140.32      160.53     23.22 o 
  -1   8   4        3.33       -2.92      4.53 o 
   0   8   4      290.55      270.73     17.00 o 
   1   8   4       29.52       33.74      8.23 o 
   2   8   4       48.41       57.42     10.47 o 
 -15   0   5      144.64      134.45     12.99 o 
 -13   0   5      270.40      263.46     13.28 o 
 -11   0   5       56.15       60.92      5.63 o 
  -9   0   5     1633.18     1563.70     44.33 o 
  -7   0   5       17.08       18.65      2.99 o 
  -5   0   5     1534.95     1607.14     28.32 o 
  -3   0   5     1534.21     1567.60     38.17 o 
  -1   0   5      191.36      170.77      3.99 o 
   1   0   5      740.87      744.59     15.02 o 
   3   0   5     1733.69     1665.42     34.07 o 
   5   0   5     1582.93     1528.07     35.21 o 
   7   0   5      649.17      626.93     18.31 o 
   9   0   5       56.46       61.24      4.83 o 
  11   0   5      480.73      419.09     21.89 o 
 -16   1   5      119.44      107.54     17.15 o 
 -15   1   5        3.75        2.28      2.72 o 
 -14   1   5      909.48      908.03     62.25 o 
 -13   1   5        5.68        9.64      2.59 o 
 -12   1   5       23.30       29.43      4.31 o 
 -11   1   5       31.40       40.68      3.61 o 
 -10   1   5        2.89        9.44      2.99 o 
  -9   1   5       44.64       48.07      5.98 o 
  -8   1   5     2223.51     2112.93     44.23 o 
  -7   1   5      290.52      311.81     17.23 o 
  -6   1   5     5301.35     5048.04     70.08 o 
  -5   1   5       37.96       43.46      2.33 o 
  -4   1   5     1287.44     1360.11     15.55 o 
  -3   1   5      739.02      740.40     14.06 o 
  -2   1   5      682.04      751.20      8.60 o 
  -1   1   5       42.09       44.55      1.63 o 
   0   1   5     4131.69     4091.19     49.92 o 
   1   1   5      118.43      111.67      3.43 o 
   2   1   5     5919.84     5857.72     86.93 o 
   3   1   5     1763.02     1891.23     31.56 o 
   4   1   5       42.65       42.92      2.27 o 
   5   1   5       12.72       15.41      1.77 o 
   6   1   5       73.95       73.14      5.94 o 
   7   1   5      101.64       86.62      8.03 o 
   8   1   5      956.09      859.89     60.46 o 
   9   1   5       10.30        8.33      2.04 o 
  10   1   5      658.45      629.60     22.67 o 
  11   1   5       43.05       37.18      5.13 o 
  12   1   5       36.33       33.36      6.35 o 
 -15   2   5       24.43       21.77      4.63 o 
 -14   2   5        2.17       13.78      4.92 o 
 -13   2   5       16.07       24.82      4.06 o 
 -12   2   5       24.92       23.55      2.76 o 
 -11   2   5     1063.81     1043.11     22.53 o 
 -10   2   5       61.74       61.50      3.52 o 
  -9   2   5     1113.81     1082.48     20.81 o 
  -8   2   5       16.84       21.99      3.13 o 
  -7   2   5      138.33      133.01      4.71 o 
  -6   2   5      279.66      281.37      8.35 o 
  -5   2   5     2272.67     2185.02     34.34 o 
  -4   2   5       16.84       17.93      2.01 o 
  -3   2   5     4577.09     4603.96     62.24 o 
  -2   2   5       69.15       83.41      2.48 o 
  -1   2   5     2250.28     2214.54     28.84 o 
   0   2   5       17.12       17.81      2.70 o 
   1   2   5       22.12       47.54      7.66 o 
   2   2   5        0.39        2.02      1.23 o 
   3   2   5      679.19      687.21     15.83 o 
   4   2   5      380.97      399.15      7.33 o 
   5   2   5     1196.42     1148.23     22.50 o 
   6   2   5      569.41      564.12     12.74 o 
   7   2   5      590.64      590.80     14.35 o 
   8   2   5        5.77       11.44      4.28 o 
   9   2   5       19.66       25.78      4.56 o 
  10   2   5        2.44        5.29      3.10 o 
  11   2   5        1.01        7.69      3.73 o 
  12   2   5        3.89       12.35      5.43 o 
 -15   3   5        6.58       12.56      4.91 o 
 -14   3   5      105.26      113.18      8.39 o 
 -13   3   5       11.46       18.56      6.55 o 
 -12   3   5      136.09      142.23      9.96 o 
 -11   3   5       10.02       14.08      3.59 o 
 -10   3   5       95.87       87.88      4.17 o 
  -9   3   5      185.97      160.53      5.46 o 
  -8   3   5      723.86      734.17     15.03 o 
  -7   3   5       34.56       34.12      3.83 o 
  -6   3   5     1352.74     1304.59     22.10 o 
  -5   3   5       38.32       49.38      5.02 o 
  -4   3   5      158.05      161.81      4.31 o 
  -3   3   5      413.41      411.99      7.53 o 
  -2   3   5       47.89       57.36      2.66 o 
  -1   3   5       36.51       38.96      2.40 o 
   0   3   5      837.44      762.48     16.27 o 
   1   3   5        0.21        1.80      1.01 o 
   2   3   5     2804.18     2749.85     38.96 o 
   3   3   5       77.97       71.84      3.82 o 
   4   3   5      292.94      285.90     12.26 o 
   5   3   5       19.51       22.83      3.29 o 
   6   3   5      144.00      137.54      7.57 o 
   7   3   5      226.40      211.73     10.57 o 
   8   3   5      950.58      935.12     32.12 o 
   9   3   5      115.95      102.74      7.55 o 
  10   3   5      131.31      142.95     10.85 o 
  11   3   5       13.10       24.44      5.28 o 
 -14   4   5       12.79       25.23      5.59 o 
 -13   4   5       61.12       71.91      7.18 o 
 -12   4   5        9.38       44.84     17.24 o 
 -11   4   5      691.36      677.61     24.10 o 
 -10   4   5        0.95        5.22      3.42 o 
  -9   4   5      510.67      509.34     14.51 o 
  -8   4   5      347.23      317.77      8.42 o 
  -7   4   5       27.78       35.45      2.87 o 
  -6   4   5       47.61       54.93      4.69 o 
  -5   4   5       28.65       26.24      2.34 o 
  -4   4   5      184.08      184.67      5.27 o 
  -3   4   5     3076.13     3130.18     50.71 o 
  -2   4   5      111.06      114.29      4.32 o 
  -1   4   5      302.75      299.83      7.43 o 
   0   4   5      726.30      741.25     14.93 o 
   1   4   5        3.49        7.35      2.13 o 
   2   4   5       46.11       48.94      6.19 o 
   3   4   5      370.23      356.08     14.24 o 
   4   4   5       24.26       25.59      3.71 o 
   5   4   5     1965.84     2047.20     57.08 o 
   6   4   5        2.04       -0.98      2.19 o 
   7   4   5      579.86      579.53     22.75 o 
   8   4   5       18.60       19.70      4.43 o 
   9   4   5        7.07       19.27     11.32 o 
  10   4   5        4.39        3.25      3.59 o 
 -13   5   5        0.31       -2.55      3.38 o 
 -12   5   5      100.33       96.32      7.94 o 
 -11   5   5       11.72       12.42      4.33 o 
 -10   5   5       16.85       20.02      3.90 o 
  -9   5   5        5.50        2.45      3.78 o 
  -8   5   5      970.09      976.00     29.46 o 
  -7   5   5      187.54      162.09      7.52 o 
  -6   5   5      725.21      710.10     16.63 o 
  -5   5   5      238.06      223.44      6.94 o 
  -4   5   5      153.11      166.57     12.54 o 
  -3   5   5       26.04       26.33      2.39 o 
  -2   5   5      120.35      126.12      4.76 o 
  -1   5   5       44.94       49.86      4.10 o 
   0   5   5      678.46      681.04     20.04 o 
   1   5   5       25.81       29.02      2.94 o 
   2   5   5     1148.51     1103.07     30.24 o 
   3   5   5        5.75       -1.49      2.40 o 
   4   5   5       37.30       60.52     12.16 o 
   5   5   5       41.78       37.19      4.80 o 
   6   5   5        5.04       13.21      7.22 o 
   7   5   5       24.73       23.70      4.68 o 
   8   5   5       94.57      113.22     12.69 o 
   9   5   5        2.68        0.29      2.79 o 
 -11   6   5      285.89      295.50     16.12 o 
 -10   6   5        0.46        5.26      3.57 o 
  -9   6   5      152.83      134.62      8.62 o 
  -8   6   5      122.10      115.98      7.89 o 
  -7   6   5       28.85       32.93      4.37 o 
  -6   6   5        0.77        0.20      1.82 o 
  -5   6   5      143.74      134.87      6.47 o 
  -4   6   5       81.44       79.30      4.22 o 
  -3   6   5      922.18      876.31     18.58 o 
  -2   6   5       47.00       46.12      4.56 o 
  -1   6   5      590.37      604.16     15.20 o 
   0   6   5      142.11      166.51     20.61 o 
   1   6   5       19.32       24.50      3.67 o 
   2   6   5        1.48        3.91      3.37 o 
   3   6   5       66.96       58.45      5.19 o 
   4   6   5       54.23       43.54      5.65 o 
   5   6   5      545.93      558.68     22.29 o 
   6   6   5        6.52       10.60      4.04 o 
   7   6   5       42.57       58.94      7.16 o 
   8   6   5        2.36       -2.31      3.55 o 
  -8   7   5       20.63       38.41     12.84 o 
  -7   7   5        9.46       15.01      3.96 o 
  -6   7   5      310.50      310.70     13.99 o 
  -5   7   5        9.88       19.90      3.79 o 
  -4   7   5       61.21       70.79      9.23 o 
  -3   7   5        4.12        5.40      3.58 o 
  -2   7   5        5.82        9.64      4.50 o 
  -1   7   5       36.48       28.38      4.32 o 
   0   7   5      492.05      502.60     19.39 o 
   1   7   5       12.68       16.48      4.21 o 
   2   7   5      280.85      268.98     13.89 o 
   3   7   5       12.75       13.48      4.03 o 
   4   7   5       29.62       39.52      6.14 o 
   5   7   5        3.38        3.63      3.63 o 
  -3   8   5      294.20      301.09     22.45 o 
  -2   8   5       11.85       23.82     11.55 o 
  -1   8   5      160.51      161.08     16.85 o 
   0   8   5        3.98       10.08      6.56 o 
 -14   0   6       99.31       94.36      7.78 o 
 -12   0   6     3136.09     3213.22    129.65 o 
 -10   0   6        1.55        2.90      1.97 o 
  -8   0   6        2.53        4.65      2.47 o 
  -6   0   6     1132.81     1165.66     24.09 o 
  -4   0   6      170.34      137.74      7.05 o 
  -2   0   6      445.04      447.96      6.56 o 
   0   0   6      359.21      360.53     19.53 o 
   2   0   6     4690.97     4545.41     93.45 o 
   4   0   6      437.12      434.29     13.22 o 
   6   0   6      419.29      429.48     14.42 o 
   8   0   6       55.65       79.34     30.32 o 
  10   0   6      712.16      719.25     33.19 o 
  12   0   6      253.29      194.24     31.20 o 
 -16   1   6       10.37       26.44     10.36 o 
 -15   1   6       63.34       79.67     13.34 o 
 -14   1   6       34.67       35.88      3.78 o 
 -13   1   6       91.10       89.92      5.86 o 
 -12   1   6        0.07       10.25      4.68 o 
 -11   1   6      955.22      915.90     22.92 o 
 -10   1   6        0.77       10.64      4.58 o 
  -9   1   6      653.28      658.63     15.55 o 
  -8   1   6        5.64        7.05      1.80 o 
  -7   1   6     1965.01     1970.53     35.90 o 
  -6   1   6       68.06       67.79      2.34 o 
  -5   1   6      301.40      344.56      6.56 o 
  -4   1   6      138.62      166.85      5.76 o 
  -3   1   6      718.86      689.72     13.43 o 
  -2   1   6     1030.22     1087.06     13.19 o 
  -1   1   6     7060.63     6913.57     87.29 o 
   0   1   6       78.04       81.68      2.68 o 
   1   1   6     3384.85     3428.03     48.39 o 
   2   1   6       54.73       57.07      4.00 o 
   3   1   6      112.85      112.62      4.31 o 
   4   1   6       20.28       18.85      2.34 o 
   5   1   6      127.13      157.40     19.85 o 
   6   1   6      210.60      236.05      9.28 o 
   7   1   6     1247.13     1225.24     24.51 o 
   8   1   6       15.13       18.61      3.12 o 
   9   1   6      325.04      305.08     10.42 o 
  10   1   6        0.33        5.43      4.87 o 
  11   1   6        2.31        4.79      4.09 o 
  12   1   6       13.21       16.76      9.71 o 
 -15   2   6       16.00       27.72      6.65 o 
 -14   2   6      148.47      151.62     11.25 o 
 -13   2   6        0.23        1.95      1.86 o 
 -12   2   6      416.92      415.01     11.81 o 
 -11   2   6       96.71       97.61      4.70 o 
 -10   2   6      459.57      428.17     10.90 o 
  -9   2   6       46.94       58.66      4.88 o 
  -8   2   6       65.27       69.53      3.69 o 
  -7   2   6       67.50       69.21      3.45 o 
  -6   2   6     2499.26     2458.47     37.21 o 
  -5   2   6        5.25       12.18      2.42 o 
  -4   2   6     2250.42     2124.35     28.90 o 
  -3   2   6      233.23      230.75      4.84 o 
  -2   2   6     1038.51     1062.82     15.38 o 
  -1   2   6       91.81       87.21      3.08 o 
   0   2   6      803.95      857.27     13.50 o 
   1   2   6      438.00      407.63     11.15 o 
   2   2   6     1490.00     1397.07     24.94 o 
   3   2   6       62.06       68.72      2.76 o 
   4   2   6     1539.66     1534.20     25.73 o 
   5   2   6       37.94       44.21      5.58 o 
   6   2   6      103.02       91.32      4.38 o 
   7   2   6       97.25      103.99      5.54 o 
   8   2   6        2.10        4.44      2.71 o 
   9   2   6       19.33       72.25     30.12 o 
  10   2   6      734.68      691.16     26.33 o 
  11   2   6       22.81       25.13      5.07 o 
 -15   3   6      216.54      181.74     14.74 o 
 -14   3   6       14.73       19.84      5.19 o 
 -13   3   6       15.85       21.37      5.11 o 
 -12   3   6        4.73        6.28      2.91 o 
 -11   3   6       60.61       63.11      3.72 o 
 -10   3   6      214.76      181.72      6.32 o 
  -9   3   6     1782.41     1744.77     34.34 o 
  -8   3   6       62.72       57.63      3.23 o 
  -7   3   6      293.62      279.24      7.99 o 
  -6   3   6        1.81       10.53      3.14 o 
  -5   3   6        3.93        9.51      1.67 o 
  -4   3   6      227.10      230.88      8.48 o 
  -3   3   6      172.98      158.24      4.81 o 
  -2   3   6       63.41       69.32      2.83 o 
  -1   3   6     4641.38     4697.53     71.47 o 
   0   3   6      165.84      166.24      6.17 o 
   1   3   6      406.86      407.81     23.67 o 
   2   3   6      110.71      114.89      3.63 o 
   3   3   6        2.50        3.65      1.50 o 
   4   3   6      252.25      235.40      6.99 o 
   5   3   6      355.33      358.42     23.74 o 
   6   3   6      125.51      118.83      8.28 o 
   7   3   6      527.20      536.59     19.27 o 
   8   3   6        2.87        8.90      4.64 o 
   9   3   6      560.30      513.40     22.64 o 
  10   3   6        2.89        6.43      3.62 o 
  11   3   6       23.59       27.43      7.35 o 
 -14   4   6      174.62      192.94     17.51 o 
 -13   4   6        5.10        6.97      3.83 o 
 -12   4   6      184.65      188.85     12.07 o 
 -11   4   6       32.74       32.95      4.80 o 
 -10   4   6      130.55      125.56      6.35 o 
  -9   4   6       18.25       14.60      2.37 o 
  -8   4   6       59.52       72.02      8.12 o 
  -7   4   6      172.51      180.50      6.02 o 
  -6   4   6      502.17      533.14     11.95 o 
  -5   4   6      182.08      179.85      5.71 o 
  -4   4   6     1523.71     1547.16     31.07 o 
  -3   4   6       47.63       49.37      3.42 o 
  -2   4   6       99.05       97.20      3.84 o 
  -1   4   6        9.66        9.92      2.12 o 
   0   4   6       31.92       30.61      2.34 o 
   1   4   6        0.81        1.45      1.30 o 
   2   4   6      368.41      364.68      8.80 o 
   3   4   6        3.08       11.06      2.92 o 
   4   4   6     1167.87     1176.31     35.05 o 
   5   4   6       24.96       14.49      3.90 o 
   6   4   6      103.93      112.21      8.50 o 
   7   4   6       31.26       31.25      4.65 o 
   8   4   6       11.82       12.19      4.12 o 
   9   4   6       17.84       28.02      5.81 o 
  10   4   6      375.60      352.65     19.71 o 
 -13   5   6       55.85       68.24     14.89 o 
 -12   5   6        0.22        2.69      3.47 o 
 -11   5   6       63.98       87.25     11.97 o 
 -10   5   6        7.38       16.70      4.68 o 
  -9   5   6      730.87      690.94     26.68 o 
  -8   5   6       99.78       78.01      5.07 o 
  -7   5   6      327.18      314.13      9.22 o 
  -6   5   6       34.02       36.90      3.72 o 
  -5   5   6      212.82      205.84      7.44 o 
  -4   5   6       16.65       20.38      2.64 o 
  -3   5   6      373.86      386.06     10.83 o 
  -2   5   6       51.62       59.57      3.91 o 
  -1   5   6     1579.03     1526.59     28.62 o 
   0   5   6      106.97       99.43      4.12 o 
   1   5   6      173.68      173.17      8.39 o 
   2   5   6       17.75       18.74      3.56 o 
   3   5   6        8.90       17.17      4.18 o 
   4   5   6       12.09        7.94      3.19 o 
   5   5   6      245.29      245.04     12.02 o 
   6   5   6       11.42       16.69      5.64 o 
   7   5   6      545.47      538.50     23.54 o 
   8   5   6       52.77       57.43      7.09 o 
 -11   6   6       14.74       11.49      5.21 o 
 -10   6   6       33.31       23.85      4.39 o 
  -9   6   6        0.81        0.00      2.15 o 
  -8   6   6        2.24        1.65      2.33 o 
  -7   6   6        0.17        3.88      2.75 o 
  -6   6   6      624.40      623.38     18.65 o 
  -5   6   6        0.60       -0.16      1.76 o 
  -4   6   6      807.19      769.77     20.22 o 
  -3   6   6        0.01        2.37      2.44 o 
  -2   6   6       63.03       56.36      4.02 o 
  -1   6   6       76.61       80.92      4.83 o 
   0   6   6       13.56       20.15      5.80 o 
   1   6   6       80.55       81.88      6.22 o 
   2   6   6      332.98      361.58     14.81 o 
   3   6   6       95.86       90.55      7.29 o 
   4   6   6      675.88      704.63     26.84 o 
   5   6   6        0.02       -0.08      3.05 o 
   6   6   6       19.11       40.61     15.28 o 
   7   6   6        0.24       -2.41      3.22 o 
  -8   7   6        7.03       12.10      3.95 o 
  -7   7   6      117.31      114.77      8.52 o 
  -6   7   6        0.01       -0.67      2.69 o 
  -5   7   6        9.91        4.39      2.70 o 
  -4   7   6       12.71       10.83      3.78 o 
  -3   7   6       49.76       47.62      6.93 o 
  -2   7   6        2.09        5.27      3.51 o 
  -1   7   6      219.53      213.05     11.28 o 
   0   7   6       76.87       88.76     16.63 o 
   1   7   6      120.39      137.12      9.26 o 
   2   7   6       61.82       46.62      5.56 o 
   3   7   6       70.44       72.08      7.52 o 
   4   7   6       30.96       33.07      5.36 o 
 -15   0   7      106.50       89.79     15.12 o 
 -13   0   7      140.44      161.97     10.21 o 
 -11   0   7       47.95       59.67      5.19 o 
  -9   0   7     1835.28     1833.84     46.36 o 
  -7   0   7      818.02      787.82     17.74 o 
  -5   0   7     1069.44     1110.23     36.01 o 
  -3   0   7      586.95      626.63     20.29 o 
  -1   0   7       69.58       47.34      4.93 o 
   1   0   7     5020.65     4905.30    105.01 o 
   3   0   7      576.48      561.58     16.12 o 
   5   0   7      413.76      420.44     14.92 o 
   7   0   7      800.71      774.95     26.10 o 
   9   0   7     1525.83     1419.20     59.67 o 
  11   0   7       62.90       69.55     21.32 o 
 -16   1   7        1.32        0.48      4.88 o 
 -15   1   7        2.02        0.69      2.91 o 
 -14   1   7       11.30       17.47      3.74 o 
 -13   1   7        2.90        6.57      2.28 o 
 -12   1   7      302.60      279.08     16.92 o 
 -11   1   7       35.95       35.36      3.99 o 
 -10   1   7     2198.56     2109.47     40.40 o 
  -9   1   7      705.03      699.10     27.90 o 
  -8   1   7      316.84      315.38      7.32 o 
  -7   1   7        5.51       10.04      2.79 o 
  -6   1   7        1.64        2.69      0.77 o 
  -5   1   7       25.61       26.83      1.99 o 
  -4   1   7     3002.28     3148.08     60.63 o 
  -3   1   7      133.88      137.46      4.39 o 
  -2   1   7     1532.86     1425.46     18.40 o 
  -1   1   7       10.92       14.36      1.49 o 
   0   1   7      716.60      714.45     12.23 o 
   1   1   7       55.31       57.42      2.71 o 
   2   1   7       90.17      103.50      3.93 o 
   3   1   7      239.90      265.50     10.75 o 
   4   1   7      915.89      949.81     37.53 o 
   5   1   7        0.37        7.12      2.18 o 
   6   1   7      497.79      479.74     13.60 o 
   7   1   7        4.52        4.07      2.07 o 
   8   1   7      209.43      198.62      8.06 o 
   9   1   7        5.89        3.91      3.06 o 
  10   1   7        3.74        6.91      8.84 o 
  11   1   7        2.67        6.61      4.41 o 
 -15   2   7      163.28      153.07     14.95 o 
 -14   2   7       10.59       10.11      5.01 o 
 -13   2   7      186.78      192.86     10.04 o 
 -12   2   7      156.64      142.35      5.92 o 
 -11   2   7       65.12       77.60      7.77 o 
 -10   2   7       47.10       60.05      4.24 o 
  -9   2   7      883.25      832.61     19.98 o 
  -8   2   7      105.49      101.95      4.62 o 
  -7   2   7     1373.13     1403.57     23.99 o 
  -6   2   7        5.97        5.04      1.51 o 
  -5   2   7      883.40      864.15     13.29 o 
  -4   2   7      461.80      457.34      8.96 o 
  -3   2   7      114.16      110.78      3.09 o 
  -2   2   7       67.42       71.74      3.59 o 
  -1   2   7     2567.00     2504.26     37.54 o 
   0   2   7      272.66      271.57      6.37 o 
   1   2   7     2990.76     3001.24     53.96 o 
   2   2   7       52.72       58.40      2.79 o 
   3   2   7      362.58      364.77     10.02 o 
   4   2   7        9.11       17.66      5.51 o 
   5   2   7        6.81        3.36      2.63 o 
   6   2   7      154.25      144.00      6.30 o 
   7   2   7      174.95      198.54     11.53 o 
   8   2   7       11.58        8.67      5.03 o 
   9   2   7      352.32      371.38     17.59 o 
  10   2   7        0.64        1.40      3.70 o 
 -15   3   7        0.29       -5.84      7.38 o 
 -14   3   7       52.88       39.66     11.67 o 
 -13   3   7       34.26       20.93      5.07 o 
 -12   3   7      473.98      441.20     12.30 o 
 -11   3   7        3.37        6.00      3.16 o 
 -10   3   7      636.14      622.62     16.69 o 
  -9   3   7       32.91       32.04      5.73 o 
  -8   3   7      162.89      165.36      7.00 o 
  -7   3   7       30.80       28.79      2.77 o 
  -6   3   7       57.25       59.56      3.36 o 
  -5   3   7        4.61        5.94      1.79 o 
  -4   3   7      820.51      800.09     20.07 o 
  -3   3   7      793.95      802.01     14.60 o 
  -2   3   7     2763.70     2702.05     43.59 o 
  -1   3   7        4.92        7.73      2.72 o 
   0   3   7       51.69       57.64      5.75 o 
   1   3   7      235.15      241.15      7.80 o 
   2   3   7       25.13       22.03      2.07 o 
   3   3   7      200.92      191.84      5.53 o 
   4   3   7      966.47      950.82     22.38 o 
   5   3   7        0.49        9.60      4.52 o 
   6   3   7     1212.68     1164.94     37.88 o 
   7   3   7       31.14       43.41      5.78 o 
   8   3   7        4.40        5.24      3.07 o 
   9   3   7        6.27       10.32      3.98 o 
  10   3   7        1.27        5.70      6.17 o 
 -14   4   7       13.38       13.03      5.95 o 
 -13   4   7      194.14      174.82     20.13 o 
 -12   4   7        8.06       14.81      4.81 o 
 -11   4   7       25.20       26.53      4.12 o 
 -10   4   7        5.29       10.93      3.55 o 
  -9   4   7      130.93      143.11      5.69 o 
  -8   4   7       12.32       10.40      2.01 o 
  -7   4   7     1220.60     1171.36     23.76 o 
  -6   4   7      252.15      229.01     12.07 o 
  -5   4   7        2.62        8.51      2.96 o 
  -4   4   7       87.78       89.89      5.59 o 
  -3   4   7      272.80      268.87      7.22 o 
  -2   4   7      157.91      172.44      5.48 o 
  -1   4   7       72.68       73.83      3.43 o 
   0   4   7        0.49       13.01      6.26 o 
   1   4   7     1541.76     1559.12     28.58 o 
   2   4   7       15.96       21.55      3.82 o 
   3   4   7      273.09      293.08     12.55 o 
   4   4   7        6.10        7.05      2.96 o 
   5   4   7        2.04        4.96      3.03 o 
   6   4   7        2.42        5.86      3.10 o 
   7   4   7      293.19      265.32     13.35 o 
   8   4   7       13.76       13.83      4.43 o 
   9   4   7      138.22      148.72     11.03 o 
 -12   5   7      162.32      169.40     14.24 o 
 -11   5   7        0.31        1.83      3.86 o 
 -10   5   7      232.45      235.19     11.35 o 
  -9   5   7        0.58       -0.30      2.47 o 
  -8   5   7      132.63      129.01      6.54 o 
  -7   5   7        0.81       -0.45      1.77 o 
  -6   5   7       69.51       63.48      3.98 o 
  -5   5   7      122.39      120.17      5.67 o 
  -4   5   7      874.86      922.48     25.67 o 
  -3   5   7       34.88       42.16      3.35 o 
  -2   5   7     1192.85     1210.95     25.58 o 
  -1   5   7       29.86       46.15      3.18 o 
   0   5   7        9.21       15.63      4.11 o 
   1   5   7       18.87       25.44      3.72 o 
   2   5   7      273.00      254.04     11.62 o 
   3   5   7        0.54        9.01      7.91 o 
   4   5   7      241.60      276.58     14.12 o 
   5   5   7       13.30       18.12      4.13 o 
   6   5   7      328.18      337.14     16.72 o 
   7   5   7       42.97       42.06      6.47 o 
   8   5   7        1.20        3.69      3.54 o 
 -10   6   7        1.83       14.56      4.41 o 
  -9   6   7       27.34       37.14      5.91 o 
  -8   6   7        0.45        0.00      2.02 o 
  -7   6   7      571.58      574.30     20.37 o 
  -6   6   7       27.26       35.47      4.00 o 
  -5   6   7      506.16      480.19     14.42 o 
  -4   6   7        5.06        4.33      2.16 o 
  -3   6   7        1.10        4.36      1.92 o 
  -2   6   7        4.41       13.44      6.30 o 
  -1   6   7      164.37      170.45      9.47 o 
   0   6   7       29.51       27.16      4.52 o 
   1   6   7      729.92      704.23     25.01 o 
   2   6   7        6.75        7.18      6.17 o 
   3   6   7      204.95      208.91     11.93 o 
   4   6   7       16.99       17.32      4.34 o 
   5   6   7        2.41        6.62      5.49 o 
   6   6   7        7.49        4.58      3.61 o 
  -8   7   7        0.65       20.84      9.65 o 
  -7   7   7        4.85        5.56      3.77 o 
  -6   7   7      148.93      151.91     10.02 o 
  -5   7   7        2.23       -1.22      4.76 o 
  -4   7   7      212.42      208.53     10.79 o 
  -3   7   7        0.44       13.96      6.37 o 
  -2   7   7      120.39      130.30      9.64 o 
  -1   7   7        0.54        7.09      5.31 o 
   0   7   7       12.74       17.25      5.26 o 
   1   7   7        0.85       -0.24      3.27 o 
   2   7   7        2.03        9.45      4.01 o 
   3   7   7        0.19        5.82      3.72 o 
 -14   0   8       75.51       78.10      9.90 o 
 -12   0   8      536.61      484.68     25.84 o 
 -10   0   8       63.77       75.49      8.49 o 
  -8   0   8      729.45      748.44     32.60 o 
  -6   0   8      156.94      150.40      9.99 o 
  -4   0   8      228.70      205.95     10.96 o 
  -2   0   8     4703.08     4730.80     80.53 o 
   0   0   8        7.21        6.84      4.14 o 
   2   0   8       24.04      149.42     74.49 o 
   4   0   8       16.08       19.02      3.58 o 
   6   0   8     1460.75     1576.32     87.90 o 
   8   0   8      229.45      232.74     24.18 o 
  10   0   8       25.00       14.05     10.00 o 
 -15   1   8       51.06       47.02      6.75 o 
 -14   1   8        5.35       12.18      5.25 o 
 -13   1   8      627.72      607.71     21.11 o 
 -12   1   8       12.82       15.56      3.45 o 
 -11   1   8      352.41      333.83     12.90 o 
 -10   1   8      241.42      285.34     29.08 o 
  -9   1   8      166.59      170.43      6.60 o 
  -8   1   8      348.52      349.01     12.01 o 
  -7   1   8      923.36      916.61     25.60 o 
  -6   1   8      159.71      157.45      7.67 o 
  -5   1   8     2591.46     2518.57     56.06 o 
  -4   1   8        0.00        2.09      2.03 o 
  -3   1   8     2343.83     2293.36     33.16 o 
  -2   1   8        5.81       10.45      1.61 o 
  -1   1   8        1.89        2.68      1.19 o 
   0   1   8       18.05       20.85      2.41 o 
   1   1   8      217.87      214.91     10.49 o 
   2   1   8       66.29       64.05      4.23 o 
   3   1   8     1685.44     1703.66     32.83 o 
   4   1   8      298.55      296.25     10.06 o 
   5   1   8      419.19      440.20     14.21 o 
   6   1   8        0.17        4.01      3.76 o 
   7   1   8        1.03        4.26      2.19 o 
   8   1   8        0.16        1.31      2.69 o 
   9   1   8      101.04       97.60      8.03 o 
  10   1   8        0.01       -0.22      7.15 o 
 -15   2   8        3.93       13.61      8.51 o 
 -14   2   8        5.08       -1.31      6.43 o 
 -13   2   8        0.66        3.88      2.57 o 
 -12   2   8       16.27       26.75      3.98 o 
 -11   2   8       56.94       58.18      4.48 o 
 -10   2   8      764.00      744.95     19.44 o 
  -9   2   8      112.44      109.43      5.71 o 
  -8   2   8      545.91      537.72     13.84 o 
  -7   2   8      342.52      307.39      8.67 o 
  -6   2   8      554.13      520.35     11.64 o 
  -5   2   8      138.18      138.55      3.45 o 
  -4   2   8      254.90      251.59      8.98 o 
  -3   2   8        3.57        3.08      1.31 o 
  -2   2   8     2404.24     2439.29     40.64 o 
  -1   2   8       14.54       25.89      4.88 o 
   0   2   8     2463.27     2448.60     41.20 o 
   1   2   8       34.13       41.32      5.69 o 
   2   2   8        2.33        7.03      3.78 o 
   3   2   8       74.03       76.23      3.64 o 
   4   2   8      143.63      123.00      8.72 o 
   5   2   8       13.14       11.56      2.62 o 
   6   2   8      860.02      807.46     55.37 o 
   7   2   8       37.07       34.51      6.07 o 
   8   2   8      384.43      381.67     17.66 o 
   9   2   8       36.81       31.63      5.59 o 
  10   2   8        0.59        3.83      4.10 o 
 -14   3   8       31.42       28.06      7.62 o 
 -13   3   8      145.00      151.31     15.96 o 
 -12   3   8        0.52        5.58      3.16 o 
 -11   3   8      298.17      277.57     14.79 o 
 -10   3   8       46.02       49.42      5.26 o 
  -9   3   8      101.98       93.25      6.20 o 
  -8   3   8        6.22       23.05      5.25 o 
  -7   3   8      319.78      321.74      7.95 o 
  -6   3   8       45.19       61.55      7.14 o 
  -5   3   8     1708.33     1701.36     34.28 o 
  -4   3   8      134.62      145.84      4.50 o 
  -3   3   8       36.22       45.51      4.26 o 
  -2   3   8      135.27      150.30     10.39 o 
  -1   3   8      114.19      117.91      5.11 o 
   0   3   8        9.67       21.29      3.92 o 
   1   3   8      150.89      153.06      5.65 o 
   2   3   8        0.82        7.21      2.82 o 
   3   3   8      948.68      953.99     23.77 o 
   4   3   8       13.11       10.03      4.05 o 
   5   3   8      331.30      336.35     14.76 o 
   6   3   8        0.10        1.02      2.91 o 
   7   3   8        8.27       13.65      7.08 o 
   8   3   8      290.57      254.88     15.17 o 
   9   3   8      248.00      250.26     16.22 o 
 -13   4   8        1.83        3.18      8.34 o 
 -12   4   8       43.54       55.44      9.95 o 
 -11   4   8       38.80       43.98     10.90 o 
 -10   4   8      536.66      536.24     18.30 o 
  -9   4   8       36.61       31.11      2.76 o 
  -8   4   8      933.09      894.90     23.13 o 
  -7   4   8       43.15       52.12      3.74 o 
  -6   4   8       48.70       57.79      3.37 o 
  -5   4   8       88.01       85.53      4.90 o 
  -4   4   8        1.51        7.07      3.19 o 
  -3   4   8      197.21      200.74      6.51 o 
  -2   4   8      828.00      849.91     18.11 o 
  -1   4   8        0.03        2.93      1.67 o 
   0   4   8      612.05      624.09     19.31 o 
   1   4   8       55.62       51.41      3.30 o 
   2   4   8       46.45       48.97      5.12 o 
   3   4   8        4.78       12.99      4.95 o 
   4   4   8      151.89      146.15      9.60 o 
   5   4   8       22.15       18.62      4.33 o 
   6   4   8      413.73      413.54     19.22 o 
   7   4   8        0.06        3.94      3.22 o 
   8   4   8      335.92      315.81     17.32 o 
 -12   5   8        0.03       -1.55      5.36 o 
 -11   5   8       53.67       58.87      9.47 o 
 -10   5   8       15.99        5.24      3.63 o 
  -9   5   8       73.15       64.12      8.41 o 
  -8   5   8        9.11        9.69      2.58 o 
  -7   5   8      251.11      250.76      8.44 o 
  -6   5   8      159.40      157.98     11.97 o 
  -5   5   8      788.17      796.24     23.41 o 
  -4   5   8       22.82       21.33      3.14 o 
  -3   5   8      293.71      303.40      9.46 o 
  -2   5   8       19.95       19.26      4.03 o 
  -1   5   8       47.84       54.23      4.29 o 
   0   5   8        7.28       13.60      3.26 o 
   1   5   8      127.08      126.54      8.06 o 
   2   5   8        0.50        0.85      2.30 o 
   3   5   8      897.58      906.31     31.48 o 
   4   5   8       42.21       33.21      5.70 o 
   5   5   8      187.80      175.72     11.39 o 
   6   5   8        0.02       -3.12      3.12 o 
   7   5   8        8.48       10.81      4.85 o 
 -10   6   8      120.81      124.19     12.71 o 
  -9   6   8        0.11       -3.93      6.55 o 
  -8   6   8      249.80      242.31     14.25 o 
  -7   6   8       81.85       75.64      6.80 o 
  -6   6   8       15.62       19.19      4.00 o 
  -5   6   8       14.63       18.57      3.10 o 
  -4   6   8      107.99      101.66      6.02 o 
  -3   6   8       10.15       11.75      2.45 o 
  -2   6   8      265.75      282.15     10.64 o 
  -1   6   8        0.19        4.54      4.94 o 
   0   6   8      550.85      557.91     21.44 o 
   1   6   8        3.63        1.15      2.77 o 
   2   6   8       43.80       42.92      5.53 o 
   3   6   8       20.56       30.90      5.55 o 
   4   6   8       67.06       46.43      6.14 o 
   5   6   8       12.41       13.10      5.13 o 
  -7   7   8       47.55       48.35     12.27 o 
  -6   7   8        0.06       25.02     19.65 o 
  -5   7   8      297.42      295.12     20.09 o 
  -4   7   8       50.14       58.35      9.66 o 
  -3   7   8       42.14       35.71      5.96 o 
  -2   7   8        5.36        8.00      3.48 o 
  -1   7   8       14.91       14.85      4.01 o 
   0   7   8        0.77        0.85      2.60 o 
   1   7   8      262.29      270.49     15.55 o 
 -15   0   9       25.89       37.00     14.41 o 
 -13   0   9      538.33      538.47     28.80 o 
 -11   0   9     1292.32     1243.51     52.38 o 
  -9   0   9       73.34       76.68      8.29 o 
  -7   0   9        2.15        7.46     10.24 o 
  -5   0   9     1247.60     1231.00     46.74 o 
  -3   0   9     1510.43     1414.03     49.31 o 
  -1   0   9       74.63       78.34      6.79 o 
   1   0   9       13.04       16.63      3.33 o 
   3   0   9      476.28      457.26     17.63 o 
   5   0   9      627.87      622.20     22.92 o 
   7   0   9      338.18      311.51     15.67 o 
   9   0   9        0.50        1.91      8.10 o 
 -15   1   9        5.33        5.54      4.07 o 
 -14   1   9      398.32      401.15     17.95 o 
 -13   1   9       26.63       36.42      5.72 o 
 -12   1   9      198.17      199.41     10.01 o 
 -11   1   9       13.38       19.85      4.01 o 
 -10   1   9       88.83       95.46      6.84 o 
  -9   1   9       57.88       62.12      5.61 o 
  -8   1   9      354.14      343.54     12.83 o 
  -7   1   9      197.19      190.72      9.03 o 
  -6   1   9      930.10      922.93     26.03 o 
  -5   1   9      127.91      125.36      6.73 o 
  -4   1   9      702.55      675.09     19.03 o 
  -3   1   9        5.99        7.87      3.47 o 
  -2   1   9       32.97       30.45      2.76 o 
  -1   1   9       74.90       73.27      3.36 o 
   0   1   9     1558.85     1561.73     28.16 o 
   1   1   9       95.44      114.39      8.42 o 
   2   1   9      838.16      843.24     18.44 o 
   3   1   9      217.95      200.76      7.33 o 
   4   1   9       27.99       42.95      5.88 o 
   5   1   9       33.60       33.31      3.83 o 
   6   1   9       58.84       62.27      6.25 o 
   7   1   9        2.35       19.07     10.29 o 
   8   1   9      622.04      578.45     22.67 o 
   9   1   9       16.44        7.53      4.61 o 
 -15   2   9      116.85      109.12     12.48 o 
 -14   2   9       25.50       29.54      5.45 o 
 -13   2   9      204.40      193.78     10.64 o 
 -12   2   9        0.06        1.75      2.62 o 
 -11   2   9      310.58      319.76     13.79 o 
 -10   2   9       56.12       50.51      5.36 o 
  -9   2   9      301.20      296.91     13.16 o 
  -8   2   9      307.33      295.12     12.48 o 
  -7   2   9      167.19      171.51      8.57 o 
  -6   2   9       40.45       46.86      4.73 o 
  -5   2   9     1386.62     1372.75     35.13 o 
  -4   2   9        0.27        2.87      2.13 o 
  -3   2   9     3454.70     3417.41     52.09 o 
  -2   2   9        2.03        2.50      1.35 o 
  -1   2   9      274.86      276.00      7.20 o 
   0   2   9      474.41      456.16     10.77 o 
   1   2   9       21.78       41.14      6.27 o 
   2   2   9       10.45       11.32      2.12 o 
   3   2   9      424.15      424.13     11.18 o 
   4   2   9       52.21       49.04      3.59 o 
   5   2   9     1312.50     1291.99     57.71 o 
   6   2   9        2.81        0.73      2.23 o 
   7   2   9       56.02       54.71      6.55 o 
   8   2   9       14.01       19.13      5.26 o 
   9   2   9        2.59        5.37      4.01 o 
 -14   3   9      412.05      402.00     28.20 o 
 -13   3   9        0.11        2.06      4.17 o 
 -12   3   9        1.52       10.12      5.09 o 
 -11   3   9        9.15       12.39      3.79 o 
 -10   3   9       42.53       49.06      5.61 o 
  -9   3   9        9.66       11.53      3.20 o 
  -8   3   9      686.36      668.32     17.35 o 
  -7   3   9      222.02      206.12      7.64 o 
  -6   3   9      345.42      343.57     10.14 o 
  -5   3   9        4.44        1.02      1.50 o 
  -4   3   9      370.62      349.61      8.25 o 
  -3   3   9      206.09      207.79      6.34 o 
  -2   3   9      166.84      170.51      5.65 o 
  -1   3   9      490.75      490.73     11.70 o 
   0   3   9      504.89      503.92     11.94 o 
   1   3   9       13.53       15.40      2.65 o 
   2   3   9      503.07      524.82     15.14 o 
   3   3   9       13.12       19.58      3.40 o 
   4   3   9        1.14       -1.51      2.65 o 
   5   3   9        7.45       10.35      3.67 o 
   6   3   9      115.86      102.38      7.75 o 
   7   3   9        6.79       11.67      4.05 o 
   8   3   9      176.31      198.40     14.07 o 
 -13   4   9       90.47       81.54     11.53 o 
 -12   4   9        2.47        7.64      5.79 o 
 -11   4   9      238.34      232.26     14.12 o 
 -10   4   9       14.14       17.12      3.63 o 
  -9   4   9      174.69      186.83     10.04 o 
  -8   4   9        9.21       15.37      3.55 o 
  -7   4   9      153.20      164.37     11.99 o 
  -6   4   9        7.70       13.99      2.51 o 
  -5   4   9      116.51      121.26      5.94 o 
  -4   4   9       26.04       21.81      2.65 o 
  -3   4   9     1512.90     1515.98     30.74 o 
  -2   4   9       20.39       25.27      3.07 o 
  -1   4   9       91.42       94.05      4.36 o 
   0   4   9       36.17       30.98      5.47 o 
   1   4   9        0.91       11.88      3.27 o 
   2   4   9       37.83       33.44      4.46 o 
   3   4   9       75.84       83.90      6.68 o 
   4   4   9        4.18       10.46      6.68 o 
   5   4   9      318.27      330.22     22.55 o 
   6   4   9       19.13       14.83      4.34 o 
   7   4   9      143.54      142.20     11.07 o 
 -12   5   9       12.43       10.48      8.81 o 
 -11   5   9       16.67       19.54      7.44 o 
 -10   5   9       25.43       43.71      9.22 o 
  -9   5   9       13.03       24.20      5.05 o 
  -8   5   9      558.45      548.42     17.50 o 
  -7   5   9        4.10        6.68      2.46 o 
  -6   5   9      650.13      667.29     17.43 o 
  -5   5   9       14.18       21.04      2.91 o 
  -4   5   9        1.25        4.62      2.05 o 
  -3   5   9       79.84       76.12      4.62 o 
  -2   5   9      192.56      186.99      7.07 o 
  -1   5   9        5.41       17.82      4.95 o 
   0   5   9      713.50      740.12     25.45 o 
   1   5   9        2.33        2.60      2.83 o 
   2   5   9      563.23      583.86     23.75 o 
   3   5   9       31.58       26.16      4.77 o 
   4   5   9       26.46       24.29      4.92 o 
   5   5   9        5.55        5.10      3.90 o 
   6   5   9       58.66       48.84      6.92 o 
  -9   6   9       97.65       86.48     11.26 o 
  -8   6   9       12.86       11.14      5.72 o 
  -7   6   9       42.50       39.80      6.46 o 
  -6   6   9       41.70       45.37      5.37 o 
  -5   6   9      130.94      134.48      7.50 o 
  -4   6   9        6.82        6.51      2.64 o 
  -3   6   9      173.87      181.02      8.57 o 
  -2   6   9        3.06        3.60      2.74 o 
  -1   6   9      213.83      227.64     12.09 o 
   0   6   9        0.75        0.75      2.41 o 
   1   6   9       34.23       34.88      5.44 o 
   2   6   9        6.72        7.49      3.43 o 
   3   6   9      141.27      153.13     10.86 o 
  -4   7   9        2.37        6.79      7.26 o 
  -3   7   9        0.01        0.34      3.14 o 
  -2   7   9        1.94        3.86      4.81 o 
  -1   7   9        0.02        0.95      5.48 o 
 -14   0  10      146.74      135.57     14.12 o 
 -12   0  10      570.32      566.02     31.25 o 
 -10   0  10       67.20       64.05      8.51 o 
  -8   0  10       58.74       78.97      9.89 o 
  -6   0  10     2511.55     2566.83     94.10 o 
  -4   0  10     1138.32     1094.09     41.74 o 
  -2   0  10       20.11       21.59      5.24 o 
   0   0  10      204.74      202.18      9.11 o 
   2   0  10     1858.11     1851.68     55.27 o 
   4   0  10      487.68      481.92     20.57 o 
   6   0  10       56.46       64.92      9.17 o 
   8   0  10        3.47        1.79      7.62 o 
 -15   1  10       17.24       21.38      5.01 o 
 -14   1  10        0.14        8.79      7.43 o 
 -13   1  10       36.93       46.49      6.46 o 
 -12   1  10        3.82        2.42      3.52 o 
 -11   1  10      302.37      311.98     14.79 o 
 -10   1  10       86.03       91.85      7.10 o 
  -9   1  10      578.64      604.53     21.36 o 
  -8   1  10      406.70      366.21     14.78 o 
  -7   1  10      516.72      524.13     17.75 o 
  -6   1  10        0.19        2.46      2.75 o 
  -5   1  10      172.55      178.34      8.78 o 
  -4   1  10       17.38       20.97      3.72 o 
  -3   1  10      542.37      535.26     17.33 o 
  -2   1  10        2.58        0.46      1.97 o 
  -1   1  10      772.82      768.85     15.03 o 
   0   1  10       99.61      103.86      4.53 o 
   1   1  10      175.52      164.77      5.97 o 
   2   1  10      146.66      151.77      6.91 o 
   3   1  10      153.84      141.77      6.42 o 
   4   1  10       28.59       35.08      3.69 o 
   5   1  10      281.97      272.17     11.09 o 
   6   1  10        0.89        1.60      2.30 o 
   7   1  10      207.70      207.56     12.69 o 
   8   1  10       13.11        0.43      4.99 o 
 -14   2  10      201.50      216.87     12.37 o 
 -13   2  10        6.88       11.28      3.78 o 
 -12   2  10      209.06      211.97     11.24 o 
 -11   2  10       17.45       24.19      4.69 o 
 -10   2  10       35.82       29.46      4.85 o 
  -9   2  10        4.59        9.25      3.28 o 
  -8   2  10      199.29      212.02     10.55 o 
  -7   2  10      234.10      241.93     11.22 o 
  -6   2  10     1098.62     1074.82     32.09 o 
  -5   2  10      242.60      253.88     11.42 o 
  -4   2  10      361.66      359.88     13.93 o 
  -3   2  10       23.88       21.37      2.27 o 
  -2   2  10       57.25       51.82      3.35 o 
  -1   2  10      204.07      202.97      6.78 o 
   0   2  10      444.25      439.84     11.53 o 
   1   2  10       33.69       32.36      3.10 o 
   2   2  10      917.80      919.39     37.11 o 
   3   2  10       12.11       10.11      3.98 o 
   4   2  10      766.66      791.69     38.84 o 
   5   2  10        1.09       -0.15      2.06 o 
   6   2  10        5.19        4.01      3.13 o 
   7   2  10       38.15       30.49      5.47 o 
   8   2  10        2.26       -0.51      3.19 o 
 -14   3  10        6.53       12.98      8.69 o 
 -13   3  10       42.06       41.07      8.75 o 
 -12   3  10       35.58       48.16      6.03 o 
 -11   3  10      220.96      227.48     12.30 o 
 -10   3  10        8.10        4.71      3.01 o 
  -9   3  10      693.04      687.15     24.17 o 
  -8   3  10       12.22       15.62      3.70 o 
  -7   3  10      393.36      387.95     15.60 o 
  -6   3  10        1.07        3.16      2.77 o 
  -5   3  10       46.06       47.98      5.10 o 
  -4   3  10       14.77       18.00      2.54 o 
  -3   3  10      112.22      119.83      5.62 o 
  -2   3  10        9.88       10.01      2.43 o 
  -1   3  10     1877.60     1873.15     37.52 o 
   0   3  10      116.69      113.16      5.11 o 
   1   3  10       56.20       63.19      4.55 o 
   2   3  10        7.30       21.48      2.63 o 
   3   3  10        0.71        3.33      2.65 o 
   4   3  10       20.19       21.99      4.43 o 
   5   3  10      284.44      272.14     14.23 o 
   6   3  10       29.20       32.74      5.72 o 
   7   3  10      233.27      272.82     26.14 o 
 -13   4  10        0.53       14.77      9.77 o 
 -12   4  10      315.92      337.40     24.80 o 
 -11   4  10       18.89       31.79      5.92 o 
 -10   4  10       32.75       31.70      4.85 o 
  -9   4  10       13.10       20.55      6.24 o 
  -8   4  10      161.89      161.19      9.70 o 
  -7   4  10        2.12        1.58      2.68 o 
  -6   4  10      490.38      497.86     18.43 o 
  -5   4  10        4.29        9.41      3.62 o 
  -4   4  10      139.71      169.23      7.21 o 
  -3   4  10       36.49       31.03      3.03 o 
  -2   4  10       96.30       93.95      4.78 o 
  -1   4  10        0.11       -1.92      1.92 o 
   0   4  10       71.83       77.98      5.26 o 
   1   4  10       22.18       25.16      3.91 o 
   2   4  10      360.04      365.38     15.78 o 
   3   4  10        4.62        6.29      3.54 o 
   4   4  10      311.71      311.49     15.66 o 
   5   4  10        5.06       16.08      7.50 o 
   6   4  10       15.60       26.41      5.77 o 
 -11   5  10       94.83      110.20     12.70 o 
 -10   5  10        0.54        4.14      6.19 o 
  -9   5  10      226.04      217.28     14.73 o 
  -8   5  10       11.23       14.30      3.81 o 
  -7   5  10       76.98       79.19      7.16 o 
  -6   5  10       15.83       21.88      4.48 o 
  -5   5  10       19.89       37.98      4.91 o 
  -4   5  10       97.23      103.10      6.57 o 
  -3   5  10      356.63      366.59     12.78 o 
  -2   5  10       40.14       32.51      3.36 o 
  -1   5  10      568.15      573.03     20.82 o 
   0   5  10       45.26       42.60      5.37 o 
   1   5  10      126.27      136.86      9.09 o 
   2   5  10        0.12        1.51      2.59 o 
   3   5  10       34.88       30.87      5.35 o 
   4   5  10       20.04       13.83      4.81 o 
  -8   6  10       21.81       27.45      7.83 o 
  -7   6  10       19.24       16.43      5.21 o 
  -6   6  10      140.07      144.38     11.67 o 
  -5   6  10        6.05       12.54      4.47 o 
  -4   6  10      497.35      476.93     26.05 o 
  -3   6  10        4.73        0.94      2.83 o 
  -2   6  10        1.95        4.77      3.45 o 
  -1   6  10        0.23       -0.15      2.83 o 
   0   6  10       88.29       83.40      8.60 o 
   1   6  10       13.70       18.73      7.14 o 
   2   6  10      249.97      253.19     16.74 o 
 -13   0  11       14.49       16.98      5.78 o 
 -11   0  11       68.23       71.80     12.33 o 
  -9   0  11      358.80      368.60     24.17 o 
  -7   0  11     1542.96     1567.04     65.86 o 
  -5   0  11      120.23      131.64     10.68 o 
  -3   0  11       31.03       42.58      6.90 o 
  -1   0  11      256.12      264.55     15.56 o 
   1   0  11      798.84      843.59     29.43 o 
   3   0  11      239.55      223.90     12.75 o 
   5   0  11       47.18       46.16      7.79 o 
   7   0  11       81.65       72.64     10.24 o 
 -14   1  11       10.42        8.28      3.78 o 
 -13   1  11       34.18       39.11      5.56 o 
 -12   1  11      194.97      201.57     11.57 o 
 -11   1  11       26.46       39.27      5.41 o 
 -10   1  11      246.38      252.20     13.23 o 
  -9   1  11       89.25       88.71      7.24 o 
  -8   1  11      128.94      120.47      8.70 o 
  -7   1  11       21.91       26.65      4.51 o 
  -6   1  11      194.12      218.63     11.03 o 
  -5   1  11      218.98      212.26     10.69 o 
  -4   1  11     1236.13     1231.11     35.29 o 
  -3   1  11        0.21        2.88      4.61 o 
  -2   1  11      267.00      268.23     11.55 o 
  -1   1  11       33.88       43.48      5.73 o 
   0   1  11       14.56       24.53      5.05 o 
   1   1  11        4.62        6.58      2.09 o 
   2   1  11      353.13      332.09     11.54 o 
   3   1  11       15.51       22.45      3.43 o 
   4   1  11      626.35      599.51     19.49 o 
   5   1  11        0.11        1.50      2.36 o 
   6   1  11      106.15      107.55      8.78 o 
   7   1  11        3.11        1.62      3.68 o 
 -14   2  11       19.83       19.83      4.91 o 
 -13   2  11       19.17       28.32      5.33 o 
 -12   2  11        2.73        6.55      3.78 o 
 -11   2  11        6.65        5.53      3.20 o 
 -10   2  11       68.33       74.94      6.95 o 
  -9   2  11      413.37      417.67     17.71 o 
  -8   2  11      152.51      137.26      8.57 o 
  -7   2  11      580.57      585.46     21.02 o 
  -6   2  11      208.18      192.62     10.71 o 
  -5   2  11      556.27      560.72     20.83 o 
  -4   2  11       31.68       39.13      4.50 o 
  -3   2  11        1.08        6.01      3.37 o 
  -2   2  11       26.30       39.76      9.52 o 
  -1   2  11      107.78      110.05      5.58 o 
   0   2  11        5.86        6.87      2.32 o 
   1   2  11     1752.09     1815.70     76.75 o 
   2   2  11      153.41      141.76      6.56 o 
   3   2  11       71.58       71.06      5.31 o 
   4   2  11       26.47       26.40      3.94 o 
   5   2  11       40.91       42.23     11.92 o 
   6   2  11        9.54       11.92      4.06 o 
   7   2  11      158.30      141.02     11.38 o 
 -13   3  11        2.27        2.93      4.91 o 
 -12   3  11       54.12       59.65      7.16 o 
 -11   3  11       15.02       17.48      5.57 o 
 -10   3  11      346.67      353.43     15.35 o 
  -9   3  11       39.97       47.21      5.60 o 
  -8   3  11      100.38       97.65      8.16 o 
  -7   3  11       30.81       31.11      4.61 o 
  -6   3  11      268.34      270.26     13.15 o 
  -5   3  11      358.39      373.60     15.36 o 
  -4   3  11      858.52      874.11     29.04 o 
  -3   3  11      158.79      160.79      9.70 o 
  -2   3  11       34.20       39.30      4.69 o 
  -1   3  11        0.22        2.93      2.15 o 
   0   3  11       14.14       17.30      2.61 o 
   1   3  11       69.16       65.56      4.26 o 
   2   3  11       80.65       81.78      5.79 o 
   3   3  11        0.05        0.70      2.45 o 
   4   3  11      259.73      275.45     19.06 o 
   5   3  11       11.71       14.22      8.40 o 
   6   3  11      269.37      257.77     17.64 o 
 -12   4  11       14.04       17.65      6.81 o 
 -11   4  11       18.98       19.40      5.37 o 
 -10   4  11        2.03        5.68      3.40 o 
  -9   4  11      364.57      389.85     18.12 o 
  -8   4  11        7.64       14.71      4.25 o 
  -7   4  11      701.09      669.35     24.90 o 
  -6   4  11       13.00       13.78      3.81 o 
  -5   4  11      111.85      110.96      7.95 o 
  -4   4  11       75.44       75.78      6.87 o 
  -3   4  11        0.99        2.22      2.61 o 
  -2   4  11        5.59        8.55      2.80 o 
  -1   4  11      319.35      324.24     11.23 o 
   0   4  11        6.95        8.88      3.72 o 
   1   4  11      287.82      291.82     13.24 o 
   2   4  11       22.09       21.04      4.71 o 
   3   4  11       11.67       12.67      4.07 o 
   4   4  11       31.60       29.25      6.31 o 
   5   4  11        1.97       14.50      8.78 o 
 -10   5  11      206.23      214.05     20.28 o 
  -9   5  11        6.75       19.43      6.82 o 
  -8   5  11       28.49       28.04      4.76 o 
  -7   5  11        1.46       -1.56      2.94 o 
  -6   5  11       46.35       58.49      6.52 o 
  -5   5  11        0.53        1.52      2.78 o 
  -4   5  11      171.10      187.16     10.40 o 
  -3   5  11       24.16       28.98      6.80 o 
  -2   5  11      561.41      575.97     35.71 o 
  -1   5  11       33.35       41.35      5.72 o 
   0   5  11       10.16       15.53      4.77 o 
   1   5  11       11.61       17.80      4.58 o 
   2   5  11       26.28       36.23      5.92 o 
   3   5  11        0.58        6.24      4.92 o 
  -7   6  11       77.74       70.74     15.36 o 
  -6   6  11       24.38       31.83      8.35 o 
  -5   6  11       18.02       13.63      6.47 o 
  -4   6  11        0.03       -2.52      4.37 o 
  -3   6  11       24.55       26.32      9.65 o 
  -2   6  11        0.45       -2.55      5.42 o 
  -1   6  11      221.04      207.85     17.71 o 
 -14   0  12       54.64       64.65      9.99 o 
 -12   0  12      149.64      156.76     16.12 o 
 -10   0  12      583.00      572.61     31.99 o 
  -8   0  12      147.60      153.46     14.87 o 
  -6   0  12      433.54      410.71     23.74 o 
  -4   0  12       20.67       23.69     10.18 o 
  -2   0  12      728.94      683.20     31.80 o 
   0   0  12      305.53      312.33     19.53 o 
   2   0  12        1.44       10.63      9.35 o 
   4   0  12      119.08      106.67      9.51 o 
   6   0  12       84.51       94.80     15.48 o 
 -14   1  12        1.00        2.29      4.01 o 
 -13   1  12      269.91      283.47     15.40 o 
 -12   1  12       19.33       18.84      4.59 o 
 -11   1  12      108.63      111.43      9.35 o 
 -10   1  12       30.26       41.26      5.37 o 
  -9   1  12       29.98       37.33      5.65 o 
  -8   1  12       13.39       21.12      4.45 o 
  -7   1  12      350.75      350.06     15.76 o 
  -6   1  12        2.70        2.09      2.94 o 
  -5   1  12      782.56      768.74     27.14 o 
  -4   1  12        4.78        0.31      2.36 o 
  -3   1  12       22.47       31.45      4.24 o 
  -2   1  12        0.23        1.06      2.53 o 
  -1   1  12      103.33      100.56      7.31 o 
   0   1  12        4.28        5.96      3.10 o 
   1   1  12      292.47      297.85     14.34 o 
   2   1  12      284.87      271.28     10.94 o 
   3   1  12      604.46      582.21     19.72 o 
   4   1  12       98.29       86.64      7.56 o 
   5   1  12       13.95        8.27      4.98 o 
 -13   2  12       27.70       21.04      4.89 o 
 -12   2  12       39.38       45.07      6.30 o 
 -11   2  12        0.12        3.91      3.20 o 
 -10   2  12      282.36      306.42     15.72 o 
  -9   2  12       24.65       26.05      5.09 o 
  -8   2  12      354.40      367.41     16.49 o 
  -7   2  12        0.67       -2.96      2.97 o 
  -6   2  12       17.68       24.98      4.57 o 
  -5   2  12       39.59       45.91      5.71 o 
  -4   2  12       97.51      103.96      8.23 o 
  -3   2  12        2.05        4.54      3.08 o 
  -2   2  12      988.78     1002.27     32.03 o 
  -1   2  12      116.82      121.97      8.43 o 
   0   2  12      376.06      358.40     15.39 o 
   1   2  12      215.91      229.45     21.72 o 
   2   2  12        5.98        4.30      2.47 o 
   3   2  12        6.53        5.06      3.24 o 
   4   2  12       72.52       75.03     12.39 o 
   5   2  12       43.84       35.61      8.56 o 
 -12   3  12        0.04       -2.84      3.42 o 
 -11   3  12       40.50       42.20      6.26 o 
 -10   3  12        8.35       10.64      3.85 o 
  -9   3  12       45.60       52.32      6.19 o 
  -8   3  12        2.51        1.39      3.13 o 
  -7   3  12      335.82      362.44     17.49 o 
  -6   3  12        5.84        6.71      3.55 o 
  -5   3  12      163.68      167.43     10.03 o 
  -4   3  12       18.40       18.24      4.11 o 
  -3   3  12      271.91      267.64     12.99 o 
  -2   3  12        4.40        2.83      2.70 o 
  -1   3  12       73.16       73.45      7.61 o 
   0   3  12        0.41       -2.85      2.85 o 
   1   3  12      168.85      167.39     11.56 o 
   2   3  12        9.45       37.84     13.58 o 
   3   3  12      203.46      201.96     18.57 o 
   4   3  12        6.42        3.56      4.51 o 
 -11   4  12        5.43        5.31      4.29 o 
 -10   4  12       76.23       73.60      7.25 o 
  -9   4  12        6.34       17.58      5.19 o 
  -8   4  12      269.42      274.37     15.01 o 
  -7   4  12        1.26        2.69      3.11 o 
  -6   4  12       57.12       59.13      7.37 o 
  -5   4  12        0.33        3.23      3.44 o 
  -4   4  12       51.09       57.33      6.43 o 
  -3   4  12       22.28       24.79      4.54 o 
  -2   4  12      757.59      763.68     27.20 o 
  -1   4  12        0.12       -4.40      4.40 o 
   0   4  12      182.68      192.48     16.66 o 
   1   4  12        9.91       18.45      7.34 o 
   2   4  12        2.17        2.46      9.23 o 
   3   4  12       28.67       32.41      7.28 o 
  -9   5  12        5.38        0.71      6.91 o 
  -8   5  12        4.63       10.57      4.22 o 
  -7   5  12      273.53      289.32     15.12 o 
  -6   5  12        0.38        1.00      3.85 o 
  -5   5  12      281.94      284.57     15.04 o 
  -4   5  12        1.24        1.17      3.26 o 
  -3   5  12       59.03       59.91     10.07 o 
  -2   5  12       41.59       37.63     11.67 o 
  -1   5  12       14.67       12.97      7.03 o 
   0   5  12       10.74       19.28      6.92 o 
   1   5  12      191.09      197.54     19.30 o 
 -13   0  13       21.21       22.41      6.69 o 
 -11   0  13      946.43     1035.94     56.13 o 
  -9   0  13      114.38      107.02     12.41 o 
  -7   0  13        1.08        0.69      3.42 o 
  -5   0  13      255.97      266.04     19.20 o 
  -3   0  13     1233.45     1222.40     55.72 o 
  -1   0  13       37.42       47.16      7.80 o 
   1   0  13       36.50       39.22      7.50 o 
   3   0  13       98.45       86.86     10.80 o 
 -13   1  13        1.50        2.77      4.26 o 
 -12   1  13      104.85      103.71      9.43 o 
 -11   1  13        0.13        3.44      3.23 o 
 -10   1  13      249.59      265.23     14.84 o 
  -9   1  13        4.61        5.23      5.21 o 
  -8   1  13      349.53      342.37     16.40 o 
  -7   1  13       51.49       51.70      6.18 o 
  -6   1  13       33.53       39.04      5.35 o 
  -5   1  13        0.04        1.22      2.87 o 
  -4   1  13       84.41       82.31      7.05 o 
  -3   1  13        0.04       19.83      8.29 o 
  -2   1  13      202.28      214.33     11.72 o 
  -1   1  13        0.10       -0.29      2.63 o 
   0   1  13      586.16      574.86     23.91 o 
   1   1  13        6.61        7.52      3.59 o 
   2   1  13      212.25      207.54     11.70 o 
   3   1  13       84.40       89.78      9.32 o 
   4   1  13       39.90       41.62      9.41 o 
 -12   2  13        0.78        7.72      6.41 o 
 -11   2  13      200.70      208.86     12.68 o 
 -10   2  13        0.96        5.87      5.84 o 
  -9   2  13      152.89      141.95     10.08 o 
  -8   2  13       11.63        7.92      3.89 o 
  -7   2  13        9.50       13.37      4.12 o 
  -6   2  13       49.20       39.82      5.58 o 
  -5   2  13      133.23      136.54      8.80 o 
  -4   2  13       45.50       51.37      5.95 o 
  -3   2  13      351.33      356.67     16.10 o 
  -2   2  13       73.06       74.02      7.16 o 
  -1   2  13       53.77       56.84      6.16 o 
   0   2  13        0.17       -0.18      2.94 o 
   1   2  13      150.09      133.38      9.03 o 
   2   2  13        3.77       -0.29      2.84 o 
   3   2  13       79.41       91.99     19.17 o 
   4   2  13       26.07        5.24      6.43 o 
 -11   3  13        5.75        7.47      4.00 o 
 -10   3  13      159.44      166.38     11.98 o 
  -9   3  13       20.14       35.94      6.52 o 
  -8   3  13      383.79      397.78     19.16 o 
  -7   3  13        1.43        0.26      3.28 o 
  -6   3  13      226.85      225.13     12.80 o 
  -5   3  13       17.56       12.09      3.90 o 
  -4   3  13        7.57       12.92      4.28 o 
  -3   3  13      260.36      257.91     13.34 o 
  -2   3  13       41.57       39.56      6.02 o 
  -1   3  13        0.24        1.58      2.73 o 
   0   3  13      680.94      665.91     30.59 o 
   1   3  13        4.85       -2.26      5.48 o 
   2   3  13       72.22       71.45     15.60 o 
   3   3  13        0.35       -5.68      5.95 o 
 -10   4  13        7.30       10.38     14.65 o 
  -9   4  13       94.39       89.16      8.70 o 
  -8   4  13        7.73       10.74      4.52 o 
  -7   4  13       16.46       32.11      6.26 o 
  -6   4  13        7.26       14.07      6.33 o 
  -5   4  13      296.95      308.01     16.01 o 
  -4   4  13       21.86       25.68      7.67 o 
  -3   4  13       82.29       89.30      7.76 o 
  -2   4  13       69.39       84.27     12.11 o 
  -1   4  13      172.53      166.00     15.76 o 
   0   4  13      146.30      136.95     21.67 o 
   1   4  13        2.85       -2.19      4.78 o 
  -6   5  13      117.99      127.55     15.76 o 
  -5   5  13       31.46       37.00      9.67 o 
  -4   5  13        8.20       13.63     13.70 o 
  -3   5  13        0.02        7.16      7.15 o 
 -12   0  14       40.69       29.06      9.13 o 
 -10   0  14      157.18      156.14     16.57 o 
  -8   0  14       52.82       47.18      8.82 o 
  -6   0  14      554.27      517.38     29.76 o 
  -4   0  14       68.29       70.88     13.22 o 
  -2   0  14      120.56      106.51     12.63 o 
   0   0  14       78.67       81.24     11.79 o 
   2   0  14      137.06      135.12     14.99 o 
 -12   1  14        0.03        3.59      3.83 o 
 -11   1  14      154.39      152.03     10.78 o 
 -10   1  14       26.74       25.59      5.47 o 
  -9   1  14      300.72      316.78     15.83 o 
  -8   1  14        1.18       11.71      6.53 o 
  -7   1  14       23.56       18.90      4.56 o 
  -6   1  14       14.62        8.90      4.68 o 
  -5   1  14       33.57       35.85      5.59 o 
  -4   1  14        3.77        3.49      3.59 o 
  -3   1  14      242.34      248.77     14.35 o 
  -2   1  14       10.94        8.68      3.99 o 
  -1   1  14      506.48      517.84     22.95 o 
   0   1  14       10.04       12.18      4.22 o 
   1   1  14        5.79        7.59      3.96 o 
   2   1  14       13.29       17.44      5.50 o 
   3   1  14       84.46       84.91     15.72 o 
 -11   2  14       14.74       29.39      5.71 o 
 -10   2  14        5.53        7.58      3.94 o 
  -9   2  14        2.65       -1.35      3.33 o 
  -8   2  14      128.51      142.16     10.22 o 
  -7   2  14        0.94        0.80      2.97 o 
  -6   2  14      183.20      206.90     12.66 o 
  -5   2  14        0.26        4.28      3.28 o 
  -4   2  14      191.87      187.70     11.54 o 
  -3   2  14        0.17        3.86      4.95 o 
  -2   2  14       10.06        7.07      3.67 o 
  -1   2  14        0.04        0.65      2.59 o 
   0   2  14       41.83       46.75      6.23 o 
   1   2  14       11.02        6.61      4.65 o 
   2   2  14      265.52      262.83     22.20 o 
 -10   3  14        4.94        4.66      3.80 o 
  -9   3  14      159.78      164.35     11.68 o 
  -8   3  14        0.82        5.48      3.69 o 
  -7   3  14      131.57      136.73     10.75 o 
  -6   3  14        0.00       -0.89      3.04 o 
  -5   3  14       23.19       27.65      5.04 o 
  -4   3  14       25.15       24.33      5.25 o 
  -3   3  14      350.99      351.94     17.23 o 
  -2   3  14       10.05        8.66      3.78 o 
  -1   3  14      116.33      116.31     11.69 o 
   0   3  14        7.71        9.75      5.89 o 
   1   3  14       25.27       35.97     10.84 o 
  -7   4  14        1.46        4.62      4.02 o 
  -6   4  14      322.34      314.80     17.51 o 
  -5   4  14        0.02        4.70      6.00 o 
  -4   4  14       95.63       93.63      8.74 o 
  -3   4  14       18.50       21.35      7.18 o 
  -2   4  14       15.72       27.57     14.35 o 
  -9   0  15       54.71       51.60     10.13 o 
  -7   0  15      140.84      140.96     15.27 o 
  -5   0  15      244.57      232.16     21.79 o 
  -3   0  15      134.59      134.46     16.30 o 
  -1   0  15       77.91       78.88     11.65 o 
 -10   1  15       62.03       68.65      8.96 o 
  -9   1  15       65.47       74.23      8.11 o 
  -8   1  15        0.80        1.78      2.94 o 
  -7   1  15        0.00        6.77      4.91 o 
  -6   1  15      107.57      119.19      9.54 o 
  -5   1  15        0.45        4.08      6.14 o 
  -4   1  15      609.27      596.22     25.54 o 
  -3   1  15        1.45        2.73      3.27 o 
  -2   1  15       58.75       57.68      7.42 o 
  -1   1  15        0.51        1.72      3.11 o 
   0   1  15        3.89        2.86      3.32 o 
  -9   2  15       97.11      102.60      9.71 o 
  -8   2  15       20.73       21.67      5.89 o 
  -7   2  15      139.35      132.24     11.11 o 
  -6   2  15        6.29       23.34      7.41 o 
  -5   2  15       27.71       35.39      5.48 o 
  -4   2  15        0.39        1.53      3.20 o 
  -3   2  15       78.96       78.31      8.41 o 
  -2   2  15        0.05        5.78      6.98 o 
  -1   2  15       66.22       76.32      9.57 o 
  -7   3  15       11.31        9.60      4.44 o 
  -6   3  15      122.69      134.83     11.30 o 
  -5   3  15        6.76        4.98      3.99 o 
  -4   3  15      201.70      204.19     14.16 o 
  -3   3  15        0.02        4.49      4.52 o 
  -8   0  16       13.09        4.41      7.98 o 
  -6   0  16       26.16       41.83      9.48 o 
  -4   0  16      154.35      182.73     20.21 o 
  -7   1  16       93.74      100.28      9.07 o 
  -6   1  16        0.77        8.15      4.29 o 
  -5   1  16      156.80      169.73     12.67 o 
  -4   1  16        4.77       12.31      8.02 o 
  -3   1  16       36.94       25.72     12.98 o 
                                                 
